# Supplementary material for: Loss of serum response factor induces microRNA-mediated apoptosis in intestinal smooth muscle cells
Source: Cell Death Dis. 2015 Dec 3;6(12):e2011–. doi: 10.1038/cddis.2015.353 (PMC4720888; doi:10.1038/cddis.2015.353)
Supplement: Supplementary Table 1 [file cddis2015353x1.xls]

## Sheet: Table S2
Supplementary Table S1. A list of miRNAs expressed in the upper and lower jejunum of Srf WT and KO mice
	Normalized expression				Fold change
miRNA ID	WT upper	KO upper	WT lower	KO lower	Upper	Lower	Average
mmu-miR-215-3p	112.59	12.47	28.32	7.09	0.110756	0.250353	0.180554
mmu-miR-486-3p	32	3.86	14.16	6.2	0.120625	0.437853	0.279239
mmu-miR-215-5p	4721.02	769.01	1246.21	439.57	0.162891	0.352725	0.257808
mmu-miR-1a-3p	11605.7	1931.14	12184.6	2548.81	0.166396	0.209183	0.187789
mmu-miR-153-5p	10.67	1.78	3.15	2.66	0.166823	0.844444	0.505634
mmu-miR-181a-5p	48556.6	8555.34	67997.8	20583.2	0.176193	0.302704	0.239449
mmu-miR-181b-5p	6540.22	1527.93	9723.68	2824.13	0.233621	0.290438	0.262029
mmu-miR-879-5p	91.26	23.16	100.7	42.54	0.25378	0.422443	0.338112
mmu-miR-194-5p	5264.41	1372.35	2292.58	1261.11	0.260684	0.550083	0.405384
mmu-miR-5126	46.22	12.47	26.75	11.52	0.269797	0.430654	0.350225
mmu-miR-208b-3p	111.4	31.47	77.1	39.88	0.282496	0.51725	0.399873
mmu-miR-144-3p	61.63	17.81	66.09	7.98	0.288983	0.120744	0.204864
mmu-miR-145-3p	61356.1	18364.3	62755.7	19238.3	0.299306	0.306559	0.302933
mmu-miR-143-3p	9.63818e+06	2.91627e+06	1.0719e+07	4.63007e+06	0.302575	0.431951	0.367263
mmu-miR-493-3p	15.41	4.75	15.73	7.09	0.308241	0.450731	0.379486
mmu-miR-378-3p	61275.5	19321.8	65666.7	22986.2	0.315327	0.350044	0.332685
mmu-miR-192-5p	2514.28	802.86	1693.08	698.35	0.31932	0.412473	0.365897
mmu-miR-582-5p	232.29	76.6	228.16	118.76	0.32976	0.520512	0.425136
mmu-miR-187-5p	15.41	5.34	9.44	6.2	0.346528	0.65678	0.501654
mmu-miR-181c-5p	1211.22	422.81	1194.28	683.29	0.349078	0.572136	0.460607
mmu-miR-135a-5p	215.7	76.01	217.14	177.25	0.352388	0.816294	0.584341
mmu-miR-450a-5p	3114.56	1100.97	2166.7	797.61	0.353491	0.368122	0.360807
mmu-miR-466c-5p	13.43	4.75	6.29	1.77	0.353686	0.281399	0.317542
mmu-miR-328-5p	18.96	7.13	11.01	7.98	0.376055	0.724796	0.550425
mmu-miR-133a-5p	105.48	39.79	158.92	52.29	0.377228	0.329033	0.353131
mmu-miR-29c-3p	2395.37	909.75	1974.74	1349.59	0.379795	0.683427	0.531611
mmu-miR-136-5p	328.29	126.49	354.04	170.16	0.3853	0.480624	0.432962
mmu-miR-181d-5p	1115.81	429.93	1102.76	550.2	0.385308	0.49893	0.442119
mmu-miR-542-5p	15.41	5.94	12.59	8.86	0.385464	0.703733	0.544599
mmu-miR-124-3p	5039.23	1948.36	6512.7	2667.56	0.386638	0.409594	0.398116
mmu-miR-370-3p	284.43	111.05	365.05	161.29	0.39043	0.44183	0.41613
mmu-miR-153-3p	59.26	23.16	67.66	31.02	0.39082	0.458469	0.424644
mmu-miR-384-3p	266.66	104.51	267.49	131.16	0.391922	0.490336	0.441129
mmu-miR-30e-5p	60357.1	23675	68234.9	27801.3	0.392248	0.407435	0.399842
mmu-miR-136-3p	3913.35	1539.21	4761.4	2000.23	0.393323	0.420093	0.406708
mmu-miR-5121	40.29	16.03	25.18	18.61	0.397865	0.739079	0.568472
mmu-miR-540-5p	50.96	20.78	33.04	16.84	0.407771	0.509685	0.458728
mmu-miR-450a-1-3p	26.67	10.99	17.31	6.2	0.412073	0.358174	0.385124
mmu-miR-29b-3p	2489.79	1028.91	2356.57	1625.94	0.413252	0.68996	0.551606
mmu-miR-376b-5p	184.88	76.9	156.56	97.04	0.415945	0.619826	0.517886
mmu-miR-381-3p	1765.87	742.59	1910.22	995.68	0.420524	0.521238	0.470881
mmu-miR-9-5p	4098.23	1732.21	3921.15	2625.02	0.422673	0.669452	0.546062
mmu-miR-133a-3p	18304.2	7779.8	17063.5	9413.57	0.425029	0.551678	0.488354
mmu-miR-338-3p	988.41	424	917.35	514.9	0.428972	0.561291	0.495131
mmu-miR-181c-3p	183.1	78.98	245.47	108.12	0.431349	0.440461	0.435905
mmu-miR-335-5p	8355.27	3630.1	9677	4519.79	0.434468	0.467065	0.450767
mmu-miR-138-5p	1366.47	597.99	1052.67	705.44	0.437617	0.670144	0.55388
mmu-miR-378b	219.25	97.09	218.72	119.64	0.442828	0.547001	0.494914
mmu-miR-665-3p	75.85	33.85	111.72	64.7	0.446276	0.579126	0.512701
mmu-miR-33-5p	28.44	13.06	33.04	18.61	0.459212	0.563257	0.511235
mmu-miR-376a-3p	16.59	7.72	14.16	7.09	0.465341	0.500706	0.483023
mmu-miR-486-5p	406.5	191.21	253.33	135.59	0.470381	0.535231	0.502806
mmu-miR-382-5p	1071.37	504.76	966.13	665.56	0.471135	0.688893	0.580014
mmu-miR-488-3p	270.21	127.67	258.05	144.46	0.472484	0.559814	0.516149
mmu-miR-341-3p	277.32	131.24	270.64	171.93	0.473244	0.635272	0.554258
mmu-miR-27a-3p	22023	10470.8	21858.2	15946	0.475447	0.72952	0.602484
mmu-miR-378-5p	519.09	248.82	385.51	213.58	0.479339	0.554019	0.516679
mmu-miR-9-3p	700.42	354.52	605.8	442.23	0.506153	0.729993	0.618073
mmu-miR-32-5p	54.52	27.91	33.04	25.7	0.511922	0.777845	0.644884
mmu-miR-668-3p	82.96	42.76	78.67	62.04	0.515429	0.788611	0.65202
mmu-miR-547-3p	29.63	15.44	23.6	8.86	0.521093	0.375424	0.448259
mmu-miR-107-3p	1210.82	632.13	1166.48	719.33	0.522068	0.616667	0.569367
mmu-let-7g-5p	88019.8	46048.8	101191	60734.6	0.523164	0.600197	0.56168
mmu-miR-30a-5p	73595.5	39163.9	85293.2	47781.6	0.532151	0.560204	0.546178
mmu-miR-29a-3p	54510.7	29052.8	53157.9	39249.9	0.532975	0.738365	0.63567
mmu-miR-411-5p	457.47	244.66	531.84	322.59	0.534811	0.606555	0.570683
mmu-miR-873-5p	64	34.44	64.51	32.79	0.538125	0.508293	0.523209
mmu-miR-384-5p	182.51	99.76	133.75	108.12	0.5466	0.808374	0.677487
mmu-miR-101c	90.27	49.49	98.34	64.7	0.548244	0.657921	0.603083
mmu-miR-598-3p	223.99	124.7	169.94	96.6	0.556721	0.568436	0.562579
mmu-miR-30d-3p	77.03	43.35	99.13	66.47	0.562768	0.670534	0.616651
mmu-miR-10a-3p	1788.38	1015.45	1801.65	1380.75	0.567804	0.766381	0.667093
mmu-miR-3061-5p	32	18.41	26.75	11.52	0.575313	0.430654	0.502983
mmu-miR-669o-5p	12.34	7.2	11.01	7.19	0.583468	0.653043	0.618256
mmu-miR-26b-5p	33092.8	19367.6	31850.2	27840.7	0.585253	0.874115	0.729684
mmu-miR-380-3p	165.92	97.98	110.14	85.08	0.590526	0.772471	0.681498
mmu-miR-873-3p	13.04	7.72	11.01	9.75	0.592025	0.885559	0.738792
mmu-miR-141-3p	51.55	31.77	22.82	15.51	0.616295	0.679667	0.647981
mmu-miR-101a-3p	7520.53	4639.22	7987.85	6095.96	0.616874	0.763154	0.690014
mmu-miR-467c-5p	37.21	23.04	28.32	20.21	0.619188	0.71363	0.666409
mmu-miR-370-5p	28.44	17.81	23.6	14.18	0.626231	0.600847	0.613539
mmu-miR-300-3p	773.9	485.46	829.23	569.4	0.62729	0.686661	0.656976
mmu-miR-154-3p	113.77	71.85	95.98	63.81	0.631537	0.664826	0.648182
mmu-miR-503-5p	93.63	59.38	94.41	46.97	0.634198	0.497511	0.565855
mmu-miR-434-5p	3229.52	2130.08	4122.56	2145.57	0.659566	0.520446	0.590006
mmu-miR-330-5p	218.07	144.3	272.21	183.45	0.661714	0.673928	0.667821
mmu-miR-7b-5p	4627.99	3091	4758.77	3407.27	0.667893	0.715998	0.691945
mmu-miR-3057-5p	10.67	7.13	11.01	7.98	0.668229	0.724796	0.696512
mmu-miR-412-5p	10.67	7.13	22.03	16.84	0.668229	0.764412	0.71632
mmu-miR-7a-5p	7087.16	4779.66	7272.17	6044.41	0.674411	0.83117	0.752791
mmu-miR-134-5p	92.44	62.35	80.25	57.61	0.674492	0.717882	0.696187
mmu-miR-1298-5p	16.59	11.28	17.31	11.52	0.679928	0.665511	0.672719
mmu-miR-466h-3p	13.35	9.08	15.73	4.67	0.68015	0.296885	0.488517
mmu-miR-22-3p	161701	110333	173608	150627	0.68233	0.867628	0.774979
mmu-miR-126-5p	3535.29	2428.77	3002.23	2433.6	0.687007	0.810597	0.748802
mmu-miR-186-5p	3041.08	2108.7	3592.29	2310.41	0.693405	0.643158	0.668281
mmu-miR-26a-5p	231333	162153	286001	237539	0.700951	0.830555	0.765753
mmu-miR-377-3p	188.44	132.42	187.25	158.64	0.702717	0.84721	0.774963
mmu-miR-145-5p	317582	223320	348727	261160	0.703187	0.748893	0.72604
mmu-mir-5098	16	11.28	10.23	8.42	0.705	0.823069	0.764035
mmu-miR-708-3p	169.48	121.14	182.53	128.5	0.714775	0.703994	0.709384
mmu-miR-376a-5p	42.67	30.88	61.37	39.88	0.723693	0.649829	0.686761
mmu-miR-376c-3p	58.07	42.16	48.78	31.02	0.72602	0.635916	0.680968
mmu-miR-125b-2-3p	411.25	301.67	468.9	298.66	0.733544	0.636938	0.685241
mmu-miR-19a-3p	35.55	26.13	29.11	23.04	0.735021	0.791481	0.763251
mmu-miR-493-5p	60.44	44.54	69.23	49.63	0.736929	0.716886	0.726907
mmu-miR-187-3p	24.89	18.41	28.32	16.84	0.739654	0.594633	0.667144
mmu-miR-99a-3p	11.85	8.91	12.59	7.09	0.751899	0.563145	0.657522
mmu-miR-872-5p	1796.68	1352.75	1826.83	1263.77	0.752916	0.691783	0.72235
mmu-miR-133b-3p	208.98	157.37	211.9	165.73	0.753039	0.782114	0.767576
mmu-miR-337-3p	47.41	36.82	47.2	34.56	0.776629	0.732203	0.754416
mmu-miR-542-3p	132.74	103.92	95.98	78.87	0.782884	0.821734	0.802309
mmu-miR-455-5p	432.58	340.27	404.39	323.48	0.786606	0.799921	0.793263
mmu-miR-1957	75.26	61.46	99.92	77.99	0.816636	0.780524	0.79858
mmu-miR-345-5p	515.54	421.03	613.66	467.93	0.816678	0.762523	0.7896
mmu-miR-409-5p	1605.87	1320.68	1996.77	1293.01	0.822408	0.647551	0.734979
mmu-miR-541-5p	3709.5	3056.46	3902.27	2909.5	0.823955	0.745592	0.784773
mmu-miR-450b-5p	50.96	42.16	47.2	24.81	0.827316	0.525636	0.676476
mmu-miR-3068-5p	814.19	680.53	1074.7	686.83	0.835837	0.63909	0.737463
mmu-miR-874-3p	90.07	75.42	97.56	56.72	0.837349	0.581386	0.709367
mmu-miR-666-5p	90.07	76.01	89.69	65.58	0.843899	0.731185	0.787542
mmu-miR-210-3p	344.88	298.7	410.68	294.23	0.866098	0.716446	0.791272
mmu-miR-451	195.55	171.02	180.95	98.37	0.874559	0.543631	0.709095
mmu-miR-122-5p	65.18	57.6	136.89	38.11	0.883707	0.278399	0.581053
mmu-miR-5115	120.88	118.77	119.59	55.83	0.982545	0.466845	0.724695
mmu-miR-181a-2-3p	97.18	43.35	73.95	66.47	0.446079	0.898851	0.672465
mmu-miR-3099-3p	26.07	9.5	12.59	11.52	0.364404	0.915012	0.639708
mmu-miR-190-5p	37.92	22.57	17.31	15.95	0.5952	0.921433	0.758317
mmu-miR-200a-3p	674.94	420.14	414.62	384.18	0.622485	0.926583	0.774534
mmu-miR-3970	14.81	9.58	15.73	15.15	0.64686	0.963128	0.804994
mmu-miR-369-3p	330.66	149.05	253.33	253.46	0.450765	1.00051	0.725639
mmu-miR-669o-3p	29.63	15.89	22.97	23.93	0.536281	1.04179	0.789037
mmu-miR-135b-5p	18.96	3.56	7.87	8.86	0.187764	1.12579	0.656779
mmu-miR-673-5p	27.26	27.32	56.65	23.93	1.0022	0.422418	0.71231
mmu-miR-351-3p	28.44	29.1	9.44	5.32	1.02321	0.563559	0.793383
mmu-miR-677-5p	13.04	13.66	25.18	10.63	1.04755	0.42216	0.734853
mmu-miR-592-5p	361.47	176.96	336.73	377.54	0.489557	1.1212	0.805376
mmu-miR-410-3p	814.19	555.83	764.72	715.19	0.682678	0.935231	0.808955
mmu-miR-27b-3p	389241	257923	512628	491852	0.662631	0.959472	0.811051
mmu-miR-700-3p	278.51	230.41	332.01	264.98	0.827295	0.798108	0.812702
mmu-miR-541-3p	32	30.88	34.62	23.04	0.965	0.665511	0.815256
mmu-miR-299-3p	118.51	108.37	114.87	82.42	0.914438	0.717507	0.815972
mmu-miR-322-3p	2539.76	2239.34	1782.77	1340.87	0.881713	0.752127	0.81692
mmu-miR-2137	17.78	14.85	22.03	17.72	0.835208	0.804358	0.819783
mmu-miR-487b-3p	196.73	135.39	198.26	188.77	0.688202	0.952134	0.820168
mmu-miR-24-3p	160120	123612	193350	168021	0.771993	0.869001	0.820497
mmu-miR-195-5p	4024.75	3190.46	3957.87	3428.25	0.79271	0.866186	0.829448
mmu-miR-24-2-5p	1535.95	1349.48	1609.69	1291.69	0.878596	0.802446	0.840521
mmu-miR-30d-5p	27688.3	23380.2	30160	25977	0.844405	0.861307	0.852856
mmu-miR-20a-3p	22.52	20.19	34.62	28.36	0.896536	0.81918	0.857858
mmu-miR-134-3p	15.41	7.72	9.44	11.52	0.500973	1.22034	0.860656
mmu-miR-126-3p	15831.2	14170.6	17204.6	14322.4	0.895109	0.832476	0.863793
mmu-miR-411-3p	366.21	301.37	303.68	275.62	0.822943	0.9076	0.865272
mmu-miR-335-3p	209.77	188.24	225.01	187.88	0.897364	0.834985	0.866174
mmu-miR-376b-3p	414.8	370.55	379.21	319.04	0.893322	0.841328	0.867325
mmu-miR-431-3p	43.85	42.16	62.94	48.74	0.96146	0.774388	0.867924
mmu-let-7d-5p	47649.8	37397.7	55647.4	53120	0.784845	0.95458	0.869713
mmu-let-7f-5p	133042	108022	150587	140419	0.811941	0.932472	0.872206
mmu-miR-1843b-5p	439.69	412.71	509.81	413.87	0.938639	0.811812	0.875225
mmu-miR-425-3p	285.62	247.03	251.76	223.33	0.86489	0.887075	0.875983
mmu-miR-340-3p	270.21	260.1	347.74	274.73	0.962585	0.790044	0.876314
mmu-miR-5102	58.07	46.91	34.62	32.79	0.807818	0.94714	0.877479
mmu-miR-500-3p	178.96	164.19	165.22	141.8	0.917468	0.85825	0.887859
mmu-miR-324-3p	33.18	33.25	31.47	24.81	1.00211	0.78837	0.89524
mmu-miR-185-3p	16.59	8.31	15.73	20.38	0.500904	1.29561	0.898259
mmu-miR-185-5p	1614.17	1538.62	1858.3	1590.79	0.953196	0.856046	0.904621
mmu-miR-361-5p	1306.03	1189.45	1442.9	1296.56	0.910737	0.898579	0.904658
mmu-miR-193-3p	34.37	32.66	23.6	20.38	0.950247	0.863559	0.906903
mmu-miR-379-3p	132.74	125.6	118.01	102.8	0.946211	0.871113	0.908662
mmu-miR-127-3p	21580.3	18873.2	21541.2	20417.9	0.874556	0.947857	0.911207
mmu-miR-137-3p	413.62	354.52	292.67	288.03	0.857115	0.984146	0.920631
mmu-miR-382-3p	234.66	232.19	269.07	230.42	0.989474	0.856357	0.922916
mmu-miR-484	1208.85	1056.43	1283.97	1249.59	0.873913	0.973224	0.923568
mmu-miR-135a-1-3p	11.85	11.88	22.03	18.61	1.00253	0.844757	0.923644
mmu-miR-152-3p	11507.8	11451.5	11619.5	10006.5	0.995109	0.86118	0.928144
mmu-miR-337-5p	248.88	221.5	206.13	200.29	0.889987	0.971668	0.930828
mmu-miR-181a-1-3p	189.03	151.43	215.57	228.65	0.80109	1.06068	0.930883
mmu-miR-101b-3p	974.39	842.85	1115.61	1113.55	0.865003	0.998153	0.931578
mmu-miR-760-5p	432.58	412.12	503.52	465.27	0.952702	0.924035	0.938369
mmu-miR-708-5p	1186.33	1040	1053.98	1057.72	0.876653	1.00355	0.940101
mmu-miR-543-3p	111.4	82.54	100.7	115.21	0.740934	1.14409	0.942512
mmu-miR-690	109.82	108.08	114.34	104.13	0.984156	0.910705	0.94743
mmu-miR-103-3p	12932.7	11850.2	13575.6	13287.6	0.9163	0.978785	0.947543
mmu-miR-5097	631.68	535.04	547.58	577.82	0.847011	1.05522	0.951118
mmu-miR-152-5p	122.07	146.08	184.1	131.16	1.19669	0.712439	0.954565
mmu-miR-218-5p	2015.93	1658.57	1713.54	1886.79	0.822732	1.10111	0.961919
mmu-miR-130a-3p	1764.68	1647.59	1583.72	1570.41	0.933648	0.991596	0.962622
mmu-miR-421-3p	181.33	184.68	206.13	187.88	1.01847	0.911464	0.964969
mmu-miR-33-3p	20.15	18.41	25.18	25.7	0.913648	1.02065	0.967149
mmu-miR-30e-3p	359.1	378.27	277.72	246.37	1.05338	0.887117	0.97025
mmu-miR-148b-5p	100.74	106.89	110.14	97.49	1.06105	0.885146	0.973097
mmu-miR-379-5p	872.27	972.1	900.04	749.75	1.11445	0.833019	0.973734
mmu-miR-10a-5p	221317	203844	237947	244976	0.921049	1.02954	0.975295
mmu-miR-669c-5p	59.51	67.18	105.42	87.84	1.12889	0.833238	0.981062
mmu-miR-16-5p	20306.3	19717.2	18890.9	18796.7	0.970992	0.995016	0.983004
mmu-miR-224-5p	823.68	792.77	833.95	837.49	0.962473	1.00424	0.983359
mmu-miR-194-1-3p	18.96	5.34	1.57	2.66	0.281646	1.69427	0.987957
mmu-miR-26b-3p	69.92	65.32	53.5	55.83	0.934211	1.04355	0.988881
mmu-miR-615-3p	139.85	118.77	320.99	362.47	0.849267	1.12923	0.989246
mmu-miR-544-5p	9.48	2.38	9.44	4.43	0.251055	0.46928	0.360167
mmu-miR-181b-1-3p	9.48	6.53	9.44	3.54	0.688819	0.375	0.531909
mmu-miR-544-3p	9.48	1.19	6.29	5.32	0.125527	0.845787	0.485657
mmu-miR-3105-3p	9.48	0	4.72	5.32	0	1.12712	0.563559
mmu-miR-876-5p	8.3	1.19	11.01	4.43	0.143373	0.402361	0.272867
mmu-miR-1224-5p	8.3	1.78	4.72	4.43	0.214458	0.938559	0.576509
mmu-miR-499-5p	8.3	2.38	4.72	5.32	0.286747	1.12712	0.706933
mmu-miR-297b-5p	8.3	0.59	3.15	4.43	0.0710843	1.40635	0.738717
mmu-miR-3100-5p	7.11	1.78	9.44	0.89	0.250352	0.0942797	0.172316
mmu-miR-144-5p	7.11	7.72	9.44	1.77	1.08579	0.1875	0.636647
mmu-miR-1948-5p	7.11	8.91	9.44	5.32	1.25316	0.563559	0.908362
mmu-miR-3082-3p	7.11	8.31	12.59	9.75	1.16878	0.774424	0.9716
mmu-miR-666-3p	7.11	1.78	1.57	2.66	0.250352	1.69427	0.97231
mmu-miR-3473b	6.72	3.56	4.2	3.54	0.529762	0.842857	0.68631
mmu-miR-450a-2-3p	5.93	2.97	1.57	0.89	0.500843	0.566879	0.533861
mmu-miR-466n-3p	5.93	6.53	6.29	1.77	1.10118	0.281399	0.69129
mmu-miR-539-5p	5.93	7.72	3.15	0.89	1.30185	0.28254	0.792197
mmu-miR-1934-3p	5.53	4.75	4.72	2.51	0.858951	0.53178	0.695365
mmu-miR-669l-5p	5.08	4.75	3.67	0.89	0.935039	0.242507	0.588773
mmu-miR-670-3p	4.74	1.19	3.15	0	0.251055	0	0.125527
mmu-miR-5122	4.74	3.56	1.57	0	0.751055	0	0.375527
mmu-miR-669f-3p	4.74	1.34	3.15	2.66	0.2827	0.844444	0.563572
mmu-miR-1931	4.74	0.59	1.57	1.77	0.124473	1.12739	0.625931
mmu-miR-297a-5p	4.74	1.19	3.15	3.79	0.251055	1.20317	0.727115
mmu-miR-200a-5p	4.74	7.13	3.15	0	1.50422	0	0.75211
mmu-miR-694	4.74	3.56	4.72	4.43	0.751055	0.938559	0.844807
mmu-miR-190b-5p	4.74	4.75	6.29	4.43	1.00211	0.704293	0.853201
mmu-miR-5113	4.74	4.75	3.15	2.66	1.00211	0.844444	0.923277
mmu-miR-466h-5p	4.74	3.56	1.57	1.77	0.751055	1.12739	0.939222
mmu-miR-128-1-5p	4.74	4.75	4.72	4.43	1.00211	0.938559	0.970335
mmu-miR-344d-3-5p	4.74	1.19	1.57	2.66	0.251055	1.69427	0.972661
mmu-mir-5131	3.56	0	1.57	0	0	0	0
mmu-miR-3962	3.56	0.66	3.15	1.33	0.185393	0.422222	0.303808
mmu-miR-466g	3.56	2.38	9.44	3.54	0.668539	0.375	0.52177
mmu-miR-201-5p	3.56	2.97	4.72	0	0.83427	0	0.417135
mmu-miR-219-1-3p	3.56	2.97	3.15	1.77	0.83427	0.561905	0.698087
mmu-miR-1964-3p	3.56	1.78	3.15	2.66	0.5	0.844444	0.672222
mmu-miR-670-5p	3.56	3.56	7.87	2.66	1	0.337992	0.668996
mmu-miR-448-3p	3.56	4.16	11.01	1.77	1.16854	0.160763	0.664651
mmu-miR-326-5p	3.56	1.78	1.57	1.77	0.5	1.12739	0.813694
mmu-miR-192-3p	3.56	0.59	1.57	2.66	0.16573	1.69427	0.929999
mmu-mir-1195	2.96	0.89	1.57	1.77	0.300676	1.12739	0.714032
mmu-miR-1968-5p	2.37	0	1.57	0	0	0	0
mmu-miR-3095-3p	2.37	0	3.15	0.89	0	0.28254	0.14127
mmu-miR-5615-5p	2.37	0.59	3.15	0.89	0.248945	0.28254	0.265742
mmu-miR-298-3p	2.37	1.19	1.57	0	0.50211	0	0.251055
mmu-miR-3087-3p	2.37	1.19	3.15	1.77	0.50211	0.561905	0.532007
mmu-miR-551b-3p	2.37	1.78	3.15	0.89	0.751055	0.28254	0.516797
mmu-miR-181d-3p	2.37	1.78	4.72	3.54	0.751055	0.75	0.750527
mmu-miR-667-5p	2.37	2.38	3.15	0	1.00422	0	0.50211
mmu-miR-701-5p	2.37	2.38	1.57	0	1.00422	0	0.50211
mmu-miR-3076-3p	2.37	2.97	1.57	0.89	1.25316	0.566879	0.910022
mmu-miR-183-5p	65.18	64.73	42.48	42.54	0.993096	1.00141	0.997254
mmu-miR-10b-3p	77.03	67.7	107	119.64	0.878878	1.11813	0.998505
mmu-miR-100-3p	4.74	7.72	9.44	3.54	1.62869	0.375	1.00185
mmu-miR-431-5p	116.14	81.95	89.69	116.98	0.705614	1.30427	1.00494
mmu-miR-760-3p	10.67	13.06	15.73	12.41	1.22399	0.788938	1.00647
mmu-miR-301a-5p	35.55	45.13	53.5	39.88	1.26948	0.745421	1.00745
mmu-miR-720	242.95	285.63	214	179.91	1.17567	0.840701	1.00819
mmu-miR-182-5p	116.14	138.96	84.97	70.9	1.19649	0.834412	1.01545
mmu-miR-34b-5p	5.33	6.83	4.72	3.54	1.28143	0.75	1.01571
mmu-mir-5115	9.48	12.47	17.31	12.41	1.3154	0.716927	1.01616
mmu-miR-878-3p	2.37	2.97	7.87	6.2	1.25316	0.787802	1.02048
mmu-miR-151-3p	1473.13	1586.13	1825.25	1775.13	1.07671	0.972541	1.02462
mmu-miR-582-3p	47.41	40.97	40.91	48.74	0.864164	1.1914	1.02778
mmu-miR-19b-3p	295.1	299.29	263.56	276.5	1.0142	1.0491	1.03165
mmu-miR-199b-3p	14523.9	18522.2	15340	12256.6	1.27529	0.798996	1.03714
mmu-miR-652-3p	3660.91	3711.45	3521.48	3780.67	1.01381	1.0736	1.0437
mmu-let-7c-5p	158051	162387	190638	202606	1.02743	1.06278	1.0451
mmu-miR-30a-3p	959.97	874.12	737.18	881.8	0.91057	1.19618	1.05338
mmu-let-7a-5p	111677	109371	124400	141890	0.97935	1.14059	1.05997
mmu-miR-490-3p	6851.32	7585.02	7796.67	7961.92	1.10709	1.02119	1.06414
mmu-miR-500-5p	5.93	5.94	6.29	7.09	1.00169	1.12719	1.06444
mmu-miR-615-5p	2.37	2.38	1.57	1.77	1.00422	1.12739	1.0658
mmu-miR-374c-3p	10.67	12.47	11.01	10.63	1.1687	0.965486	1.06709
mmu-miR-540-3p	53.33	45.73	40.91	52.29	0.857491	1.27817	1.06783
mmu-miR-466b-5p	3.56	1.07	0.94	1.73	0.300562	1.84043	1.07049
mmu-miR-301a-3p	251.25	209.03	155.78	205.61	0.83196	1.31987	1.07592
mmu-miR-494-3p	80.59	115.2	91.26	67.35	1.42946	0.738001	1.08373
mmu-miR-467e-5p	46.22	27.91	28.32	44.31	0.603851	1.56462	1.08423
mmu-miR-30c-2-3p	361.47	361.64	338.3	395.26	1.00047	1.16837	1.08442
mmu-miR-199a-5p	15223	23551	21600.7	13484.9	1.54707	0.624283	1.08568
mmu-miR-326-3p	244.14	220.91	138.47	178.13	0.90485	1.28642	1.09563
mmu-miR-139-3p	11.85	18.41	23.6	15.07	1.55359	0.638559	1.09607
mmu-miR-5101	3.56	1.78	1.57	2.66	0.5	1.69427	1.09713
mmu-miR-1839-5p	799.97	1029.71	948.82	864.08	1.28719	0.910689	1.09894
mmu-miR-3470a	21.93	13.06	10.23	16.4	0.595531	1.60313	1.09933
mmu-miR-758-3p	18.96	23.75	25.18	23.93	1.25264	0.950357	1.1015
mmu-miR-214-5p	73.48	87.29	44.06	45.2	1.18794	1.02587	1.10691
mmu-miR-203-5p	5.93	5.34	4.72	6.2	0.900506	1.31356	1.10703
mmu-miR-338-5p	157.62	209.62	193.54	171.93	1.32991	0.888343	1.10913
mmu-miR-218-1-3p	10.67	17.22	17.31	10.63	1.61387	0.614096	1.11398
mmu-miR-324-5p	148.14	129.46	108.57	147.11	0.873903	1.35498	1.11444
mmu-miR-5114	3.56	5.94	1.57	0.89	1.66854	0.566879	1.11771
mmu-miR-1983	97.18	124.11	103.85	100.14	1.27711	0.964275	1.1207
mmu-miR-138-2-3p	8.3	7.72	7.87	10.63	0.93012	1.3507	1.14041
mmu-miR-744-5p	751.38	735.76	708.07	921.68	0.979212	1.30168	1.14045
mmu-miR-466b-3p	11.53	11.11	12.59	16.6	0.963573	1.31851	1.14104
mmu-miR-423-5p	419.54	430.53	388.65	492.75	1.0262	1.26785	1.14702
mmu-miR-195-3p	3.56	4.16	1.57	1.77	1.16854	1.12739	1.14796
mmu-miR-191-3p	34.37	42.16	55.07	59.38	1.22665	1.07826	1.15246
mmu-miR-96-5p	32	43.35	22.03	21.27	1.35469	0.965502	1.16009
mmu-miR-1895	4.74	2.97	1.57	2.66	0.626582	1.69427	1.16042
mmu-miR-872-3p	394.65	436.47	383.93	468.82	1.10597	1.22111	1.16354
mmu-miR-5100	5.93	7.13	9.44	10.63	1.20236	1.12606	1.16421
mmu-miR-34c-5p	817.16	1149.96	876.44	817.11	1.40726	0.932306	1.16978
mmu-miR-3963	48.59	58.2	52.71	60.26	1.19778	1.14324	1.17051
mmu-miR-669p-5p	61.38	63.76	40.91	53.47	1.03877	1.30702	1.1729
mmu-miR-3058-5p	8.3	12.47	18.88	15.95	1.50241	0.844809	1.17361
mmu-miR-466m-5p	6.77	6.33	5.9	8.34	0.935007	1.41356	1.17428
mmu-miR-140-5p	105.48	116.98	94.41	118.76	1.10903	1.25792	1.18347
mmu-miR-467b-5p	50.49	63.66	58.22	64.87	1.26084	1.11422	1.18753
mmu-miR-488-5p	2.37	2.97	3.15	3.54	1.25316	1.12381	1.18849
mmu-miR-409-3p	420.73	538.01	454.74	507.81	1.27875	1.1167	1.19773
mmu-miR-362-5p	1185.14	1939.46	1718.26	1323.15	1.63648	0.770052	1.20327
mmu-miR-10b-5p	10140.7	11369.5	13659.5	17566.9	1.12118	1.28606	1.20362
mmu-let-7f-2-3p	34.37	40.97	18.88	23.04	1.19203	1.22034	1.20618
mmu-miR-190-3p	5.93	6.53	4.72	6.2	1.10118	1.31356	1.20737
mmu-miR-455-3p	1188.7	1185.88	1022.77	1453.42	0.997628	1.42106	1.20935
mmu-miR-132-5p	318.8	364.61	398.09	511.36	1.1437	1.28453	1.21411
mmu-miR-29c-5p	100.74	107.48	97.56	134.71	1.0669	1.38079	1.22385
mmu-miR-127-5p	100.74	126.49	118.01	140.91	1.25561	1.19405	1.22483
mmu-miR-433-3p	130.37	145.49	122.73	164.84	1.11598	1.34311	1.22954
mmu-miR-3068-3p	123.26	173.4	133.75	140.91	1.40678	1.05353	1.23016
mmu-miR-365-2-5p	8.3	8.31	7.87	11.52	1.0012	1.46379	1.2325
mmu-miR-24-1-5p	122.07	148.76	152.63	190.98	1.21865	1.25126	1.23495
mmu-miR-98-5p	3331.11	4830.68	3613.06	3704.42	1.45017	1.02529	1.23773
mmu-miR-374-5p	341.91	361.35	223.44	317.27	1.05686	1.41993	1.2384
mmu-miR-30c-1-3p	24.89	26.72	15.73	22.16	1.07352	1.40877	1.24115
mmu-miR-28-3p	541.61	637.78	586.91	771.02	1.17756	1.31369	1.24563
mmu-miR-3475	2.37	0.59	1.57	3.54	0.248945	2.25478	1.25186
mmu-miR-429-3p	53.33	69.48	48.78	59.38	1.30283	1.2173	1.26007
mmu-miR-351-5p	1179.22	1593.25	767.87	900.41	1.3511	1.17261	1.26186
mmu-miR-148b-3p	1619.5	2118.5	1361.86	1683.84	1.30812	1.23643	1.27227
mmu-miR-5105	32	29.1	17.31	28.36	0.909375	1.63836	1.27387
mmu-miR-770-3p	7.11	8.91	4.72	6.2	1.25316	1.31356	1.28336
mmu-miR-125b-1-3p	368.58	528.51	457.89	522.88	1.43391	1.14193	1.28792
mmu-miR-361-3p	87.7	116.98	95.98	121.41	1.33387	1.26495	1.29941
mmu-miR-344b-3p	3.16	6.48	4.2	2.36	2.05063	0.561905	1.30627
mmu-miR-30b-3p	72.29	96.79	88.12	112.55	1.33891	1.27724	1.30807
mmu-miR-129-5p	538.06	602.15	516.11	776.34	1.11911	1.50421	1.31166
mmu-miR-32-3p	2.37	3.56	3.15	3.54	1.50211	1.12381	1.31296
mmu-miR-350-5p	16.59	12.47	9.44	17.72	0.751658	1.87712	1.31439
mmu-miR-101a-5p	9.48	11.88	14.16	19.5	1.25316	1.37712	1.31514
mmu-miR-212-5p	240.58	348.58	366.62	439.57	1.44892	1.19898	1.32395
mmu-let-7i-5p	50603.9	73212.4	63761.8	77362.1	1.44677	1.2133	1.33003
mmu-miR-363-3p	26.07	48.69	45.63	36.34	1.86766	0.796406	1.33203
mmu-miR-191-5p	25387	37539.7	29142.7	34626	1.4787	1.18815	1.33343
mmu-miR-532-3p	22.52	36.82	20.46	21.27	1.63499	1.03959	1.33729
mmu-miR-331-5p	10.67	10.69	11.01	18.61	1.00187	1.69028	1.34608
mmu-miR-503-3p	86.52	132.42	61.37	71.78	1.53051	1.16963	1.35007
mmu-miR-1191	15.41	11.28	9.44	18.61	0.731992	1.9714	1.3517
mmu-miR-340-5p	572.42	701.91	564.88	838.38	1.22622	1.48417	1.35519
mmu-miR-362-3p	78.22	148.46	91.26	75.33	1.89798	0.825444	1.36171
mmu-miR-1193-3p	73.48	114.61	92.84	108.12	1.55974	1.16458	1.36216
mmu-miR-3470b	21.93	32.07	30.68	38.99	1.46238	1.27086	1.36662
mmu-miR-23a-3p	20152.8	25349.2	19763.9	29428.3	1.25785	1.48899	1.37342
mmu-miR-15a-5p	407.69	495.85	287.16	439.57	1.21624	1.53075	1.3735
mmu-miR-100-5p	39260.9	59584.4	34895.4	42909.2	1.51765	1.22965	1.37365
mmu-miR-345-3p	82.96	123.52	99.13	124.96	1.48891	1.26057	1.37474
mmu-miR-3060-3p	2.37	4.75	4.72	3.54	2.00422	0.75	1.37711
mmu-miR-676-3p	214.51	323.04	225.01	281.82	1.50594	1.25248	1.37921
mmu-miR-674-5p	159.99	197.15	108.57	168.38	1.23226	1.55089	1.39158
mmu-mir-1983	13.04	10.69	6.29	12.41	0.819785	1.97297	1.39638
mmu-miR-31-5p	167.11	267.82	99.13	118.76	1.60266	1.19802	1.40034
mmu-miR-148a-3p	4478.07	7619.17	4621.36	5094.07	1.70144	1.10229	1.40186
mmu-miR-383-5p	42.67	38.01	39.34	75.33	0.89079	1.91484	1.40282
mmu-miR-17-3p	90.07	153.21	111.72	124.07	1.70101	1.11054	1.40578
mmu-miR-30b-5p	4355.7	5554.33	3966.31	6103.71	1.27519	1.53889	1.40704
mmu-miR-369-5p	48.59	76.01	64.51	80.65	1.56431	1.25019	1.40725
mmu-miR-34a-3p	2.37	5.34	1.57	0.89	2.25316	0.566879	1.41002
mmu-miR-3096b-5p	45.04	51.07	26.75	45.2	1.13388	1.68972	1.4118
mmu-miR-1197-3p	2.37	4.75	9.44	7.98	2.00422	0.845339	1.42478
mmu-miR-125a-5p	29941.5	36750.5	27034.2	44723.8	1.22741	1.65434	1.44087
mmu-miR-3081-3p	2.37	2.97	1.57	2.66	1.25316	1.69427	1.47372
mmu-miR-125a-3p	88.89	137.18	102.28	144.46	1.54326	1.4124	1.47783
mmu-miR-377-5p	4.74	7.13	7.87	11.52	1.50422	1.46379	1.484
mmu-miR-151-5p	3628.12	5394.08	3884.96	5768.64	1.48674	1.48486	1.4858
mmu-let-7e-5p	9991.64	14370.6	10584.5	16410.8	1.43826	1.55046	1.49436
mmu-miR-380-5p	11.85	21.38	14.16	16.84	1.80422	1.18927	1.49674
mmu-miR-99a-5p	34476.4	57729.9	39283.9	52007.3	1.67447	1.32388	1.49918
mmu-miR-92b-3p	34.37	53.05	18.88	27.47	1.5435	1.45498	1.49924
mmu-miR-30c-5p	12162.5	16928.8	9655.6	15513.1	1.39188	1.60664	1.49926
mmu-miR-323-5p	2.37	1.78	1.57	3.54	0.751055	2.25478	1.50292
mmu-miR-140-3p	1860.68	3259.55	2166.7	2734.92	1.75181	1.26225	1.50703
mmu-miR-20a-5p	325.91	560.18	349.32	455.97	1.71882	1.30531	1.51206
mmu-miR-322-5p	329.47	553.45	207.7	280.05	1.67982	1.34834	1.51408
mmu-miR-16-1-3p	17.78	30.29	26.75	35.45	1.7036	1.32523	1.51442
mmu-miR-485-5p	9.48	17.22	9.44	11.52	1.81646	1.22034	1.5184
mmu-miR-504-5p	7.11	13.66	7.87	8.86	1.92124	1.12579	1.52352
mmu-miR-381-5p	4.74	7.13	6.29	9.75	1.50422	1.55008	1.52715
mmu-miR-467d-3p	4.74	6.53	1.57	2.66	1.37764	1.69427	1.53595
mmu-miR-325-3p	14.22	24.94	17.31	23.04	1.75387	1.33102	1.54245
mmu-miR-5117-3p	18.96	29.1	14.16	22.16	1.53481	1.56497	1.54989
mmu-miR-679-5p	3.56	7.13	4.72	5.32	2.00281	1.12712	1.56496
mmu-miR-1981-3p	16.59	23.16	18.88	32.79	1.39602	1.73676	1.56639
mmu-miR-339-3p	62.81	116.39	86.54	112.55	1.85305	1.30055	1.5768
mmu-miR-200c-3p	43.85	57.01	9.44	17.72	1.30011	1.87712	1.58862
mmu-miR-1194	7.11	13.06	7.87	10.63	1.83685	1.3507	1.59377
mmu-let-7g-3p	4.74	10.69	9.44	8.86	2.25527	0.938559	1.59692
mmu-let-7i-3p	35.55	49.29	26.75	48.74	1.3865	1.82206	1.60428
mmu-miR-5109	221.62	285.63	94.41	181.68	1.28883	1.92437	1.6066
mmu-miR-346-5p	5.93	15.44	17.31	10.63	2.60371	0.614096	1.6089
mmu-miR-199b-5p	938.83	1967.17	1137.9	1288.58	2.09534	1.13242	1.61388
mmu-miR-495-3p	94.81	172.21	92.84	133.82	1.81637	1.4414	1.62889
mmu-miR-330-3p	143.4	195.37	146.34	277.39	1.36241	1.89552	1.62897
mmu-miR-329-5p	69.92	130.05	58.22	81.53	1.85998	1.40038	1.63018
mmu-miR-28-5p	1379.9	2156.5	1418.51	2430.64	1.56279	1.71352	1.63816
mmu-miR-18a-5p	26.07	54.04	34.62	42.54	2.07288	1.22877	1.65083
mmu-miR-3069-5p	2.37	1.19	1.57	4.43	0.50211	2.82166	1.66188
mmu-miR-22-5p	154.07	167.46	77.1	173.7	1.08691	2.25292	1.66991
mmu-miR-423-3p	309.32	518.42	306.83	513.13	1.676	1.67236	1.67418
mmu-miR-342-5p	21.33	34.44	15.73	27.47	1.61463	1.74634	1.68049
mmu-miR-490-5p	59.26	99.17	45.63	77.1	1.67347	1.68968	1.68158
mmu-miR-124-5p	3.56	4.16	3.15	7.09	1.16854	2.25079	1.70967
mmu-miR-92a-3p	1024.75	1963.61	1016.48	1538.5	1.91618	1.51356	1.71487
mmu-miR-3102-3p.2-3p	13.04	11.88	3.15	7.98	0.911043	2.53333	1.72219
mmu-miR-676-5p	9.48	17.81	7.87	12.41	1.87869	1.57687	1.72778
mmu-miR-452-5p	5.93	8.91	3.15	6.2	1.50253	1.96825	1.73539
mmu-miR-125b-5p	75071.8	118719	72912.6	138496	1.58141	1.89948	1.74044
mmu-miR-188-5p	7.11	4.75	1.57	4.43	0.668073	2.82166	1.74486
mmu-let-7b-5p	24750.4	41665.8	25810.5	46691.3	1.68344	1.80901	1.74622
mmu-miR-184-3p	21.33	48.4	23.6	29.25	2.2691	1.23941	1.75426
mmu-miR-203-3p	362.65	631.84	369.77	653.15	1.74229	1.76637	1.75433
mmu-miR-434-3p	711.09	1308.81	737.97	1246.93	1.84057	1.68968	1.76512
mmu-miR-212-3p	54.52	118.17	86.54	119.64	2.16746	1.38248	1.77497
mmu-miR-1264-3p	4.74	10.69	9.44	12.41	2.25527	1.31462	1.78495
mmu-miR-770-5p	21.33	17.81	14.16	38.99	0.834974	2.75353	1.79425
mmu-miR-532-5p	571.24	1193.01	542.86	814.45	2.08846	1.50029	1.79438
mmu-miR-497-5p	391.1	709.63	385.51	685.06	1.81445	1.77702	1.79573
mmu-miR-130a-5p	5.93	10.69	6.29	11.52	1.8027	1.83148	1.81709
mmu-miR-99b-3p	116.14	223.87	136.89	233.97	1.92759	1.70918	1.81838
mmu-miR-3085-3p	3.56	10.1	11.01	8.86	2.83708	0.804723	1.8209
mmu-mir-5102	24.89	50.48	14.16	23.04	2.02812	1.62712	1.82762
mmu-miR-150-3p	2.37	5.34	3.15	4.43	2.25316	1.40635	1.82976
mmu-miR-1298-3p	7.11	4.16	3.15	9.75	0.585091	3.09524	1.84016
mmu-miR-376c-5p	2.37	2.08	0.79	2.22	0.877637	2.81013	1.84388
mmu-miR-5099	405.32	783.86	376.07	668.22	1.93393	1.77685	1.85539
mmu-miR-193-5p	18.96	25.53	15.73	37.22	1.34652	2.36618	1.85635
mmu-miR-331-3p	104.29	219.12	108.57	176.36	2.10106	1.62439	1.86273
mmu-miR-1981-5p	43.85	90.26	48.78	81.53	2.05838	1.67138	1.86488
mmu-miR-128-3p	776.27	1291.59	640.41	1338.21	1.66384	2.08961	1.87673
mmu-miR-27a-5p	45.04	96.2	48.78	80.65	2.13588	1.65334	1.89461
mmu-miR-200b-3p	238.21	447.75	155.78	301.32	1.87964	1.93427	1.90696
mmu-miR-3102-3p	9.48	20.19	9.44	15.95	2.12975	1.68962	1.90968
mmu-miR-3074-1-3p	5.93	5.94	1.57	4.43	1.00169	2.82166	1.91167
mmu-miR-298-5p	29.63	71.26	33.04	46.97	2.40499	1.42161	1.9133
mmu-miR-592-3p	7.11	19.6	15.73	16.84	2.75668	1.07057	1.91362
mmu-miR-375-3p	27.26	66.51	12.59	17.72	2.43984	1.40747	1.92365
mmu-miR-328-3p	233.47	372.33	163.64	370.45	1.59477	2.26381	1.92929
mmu-miR-221-5p	126.81	359.27	215.57	249.03	2.83314	1.15522	1.99418
mmu-miR-93-5p	1077.3	2168.68	964.55	1929.33	2.01307	2.00024	2.00665
mmu-miR-25-5p	4.74	12.47	3.15	4.43	2.6308	1.40635	2.01858
mmu-miR-92b-5p	9.48	1.19	1.57	6.2	0.125527	3.94904	2.03729
mmu-miR-3968	310.51	657.37	216.36	427.16	2.11707	1.9743	2.04568
mmu-miR-320-3p	731.23	1403.82	602.65	1363.91	1.91981	2.26319	2.0915
mmu-miR-1843-3p	18.96	19.6	7.87	24.81	1.03376	3.15248	2.09312
mmu-miR-344-3p	20.54	48	17.83	33.97	2.3369	1.90522	2.12106
mmu-miR-25-3p	1872.92	4370.01	1710.39	3274.63	2.33326	1.91455	2.12391
mmu-miR-1947-5p	2.37	4.75	3.15	7.09	2.00422	2.25079	2.12751
mmu-miR-671-3p	11.85	27.32	11.01	22.16	2.30549	2.01272	2.1591
mmu-miR-23b-3p	29356.6	59249.3	29083.7	67339.6	2.01826	2.31537	2.16682
mmu-miR-93-3p	9.48	21.38	11.01	23.04	2.25527	2.09264	2.17396
mmu-miR-667-3p	5.93	14.85	9.44	17.72	2.50422	1.87712	2.19067
mmu-miR-669d-5p	2.37	7.13	5.77	7.98	3.00844	1.38302	2.19573
mmu-miR-34a-5p	250.07	476.85	154.2	388.17	1.90687	2.51732	2.21209
mmu-mir-5105	199.1	419.25	116.44	271.19	2.10573	2.32901	2.21737
mmu-miR-221-3p	717.01	1956.08	789.89	1371	2.72811	1.73568	2.2319
mmu-miR-339-5p	141.03	282.07	116.44	291.57	2.00007	2.50404	2.25205
mmu-miR-29a-5p	7.11	23.75	17.31	20.38	3.34037	1.17735	2.25886
mmu-miR-154-5p	62.81	186.46	66.09	102.8	2.96864	1.55545	2.26205
mmu-miR-672-5p	9.48	14.85	6.29	18.61	1.56646	2.95866	2.26256
mmu-miR-433-5p	17.78	22.57	9.44	31.02	1.2694	3.28602	2.27771
mmu-miR-673-3p	10.67	6.53	1.57	6.2	0.611996	3.94904	2.28052
mmu-miR-21-3p	17.78	55.82	31.47	46.97	3.13948	1.49253	2.31601
mmu-miR-671-5p	21.33	40.97	17.31	46.97	1.92077	2.71346	2.31711
mmu-miR-425-5p	404.13	902.03	324.14	800.27	2.23203	2.4689	2.35047
mmu-miR-3066-5p	2.37	7.13	1.57	2.66	3.00844	1.69427	2.35135
mmu-miR-148a-5p	16.59	40.38	12.59	29.25	2.434	2.32327	2.37863
mmu-miR-106b-5p	182.51	504.76	168.36	344.74	2.76566	2.04764	2.40665
mmu-miR-350-3p	18.96	68.29	25.18	32.79	3.60179	1.30222	2.45201
mmu-miR-1940	2.37	7.13	3.15	6.2	3.00844	1.96825	2.48835
mmu-miR-28c	25.28	68.59	29.9	69.72	2.71321	2.33177	2.52249
mmu-miR-7a-1-3p	20.15	58.2	20.46	44.31	2.88834	2.16569	2.52701
mmu-miR-664-3p	20.15	40.97	15.73	47.86	2.03325	3.04259	2.53792
mmu-miR-1195	2.96	6.24	2.36	7.09	2.10811	3.00424	2.55617
mmu-miR-99b-5p	11599.6	31868.2	11574.6	27986.4	2.74735	2.41791	2.58263
mmu-miR-29b-2-5p	29.63	53.44	15.73	53.17	1.80358	3.38017	2.59187
mmu-miR-5112	2.37	8.31	3.15	5.32	3.50633	1.68889	2.59761
mmu-miR-214-3p	229.92	905	247.04	311.95	3.93615	1.26275	2.59945
mmu-miR-744-3p	11.85	30.88	9.44	24.81	2.60591	2.62818	2.61704
mmu-miR-501-5p	8.3	32.66	9.44	12.41	3.93494	1.31462	2.62478
mmu-miR-16-2-3p	5.93	22.57	7.87	12.41	3.80607	1.57687	2.69147
mmu-miR-877-5p	7.11	14.25	6.29	21.27	2.00422	3.38156	2.69289
mmu-miR-193b-3p	23.7	81.36	28.32	55.83	3.43291	1.9714	2.70215
mmu-miR-1198-3p	5.93	5.34	1.57	7.09	0.900506	4.51592	2.70821
mmu-miR-15b-3p	43.85	126.49	37.76	95.71	2.88461	2.53469	2.70965
mmu-miR-17-5p	138.66	386.78	125.88	338.1	2.78941	2.68589	2.73765
mmu-miR-496-3p	29.63	103.33	31.47	62.92	3.48734	1.99936	2.74335
mmu-miR-106b-3p	58.07	168.65	64.51	174.59	2.90425	2.7064	2.80533
mmu-miR-5117-5p	8.3	27.91	12.59	28.36	3.36265	2.25258	2.80762
mmu-miR-1843b-3p	4.74	9.5	3.15	11.52	2.00422	3.65714	2.83068
mmu-miR-149-5p	139.85	361.64	91.26	281.82	2.58591	3.0881	2.83701
mmu-miR-1955-5p	4.74	15.44	4.72	11.52	3.25738	2.44068	2.84903
mmu-miR-501-3p	165.92	647.57	184.1	333.22	3.90291	1.80999	2.85645
mmu-miR-505-5p	2.37	8.31	3.15	7.09	3.50633	2.25079	2.87856
mmu-mir-1935	37.33	82.25	22.03	81.53	2.20332	3.70086	2.95209
mmu-miR-1198-5p	13.04	48.1	11.01	24.81	3.68865	2.25341	2.97103
mmu-miR-142-5p	463.98	1896.7	653	1277.95	4.08789	1.95704	3.02247
mmu-miR-1943-5p	5.93	24.35	3.15	6.2	4.10624	1.96825	3.03725
mmu-miR-664-5p	3.56	13.66	3.15	7.09	3.83708	2.25079	3.04394
mmu-miR-342-3p	781.01	2843.86	681.32	1720.18	3.64126	2.52478	3.08302
mmu-miR-669e-5p	3.56	5.94	1.57	7.09	1.66854	4.51592	3.09223
mmu-miR-15b-5p	997.89	3021.42	892.96	2819.99	3.02781	3.15802	3.09292
mmu-miR-204-5p	121.48	313.84	69.23	253.46	2.58347	3.66113	3.1223
mmu-miR-218-2-3p	2.37	8.31	1.57	4.43	3.50633	2.82166	3.16399
mmu-miR-365-3p	643.53	1969.74	629.4	2089.74	3.06084	3.32021	3.19052
mmu-miR-146a-5p	945.15	3393.46	983.43	2753.53	3.59039	2.79992	3.19516
mmu-miR-299-5p	8.89	41.57	11.01	19.05	4.67604	1.73025	3.20314
mmu-miR-15a-3p	3.56	17.81	9.44	13.29	5.00281	1.40784	3.20532
mmu-miR-467d-5p	14.22	11.28	3.15	17.72	0.793249	5.6254	3.20932
mmu-miR-325-5p	5.93	4.75	1.57	8.86	0.801012	5.64331	3.22216
mmu-let-7e-3p	24.89	81.36	15.73	50.07	3.26878	3.18309	3.22594
mmu-miR-146b-5p	639.39	3380.98	887.45	1125.52	5.28782	1.26826	3.27804
mmu-miR-449a-5p	7.11	27.91	11.01	29.25	3.92546	2.65668	3.29107
mmu-let-7a-1-3p	20.15	51.07	7.87	31.9	2.53449	4.05337	3.29393
mmu-miR-21-5p	32564.2	155648	46127	86969.6	4.77972	1.88544	3.33258
mmu-miR-138-1-3p	5.93	2.97	1.57	9.75	0.500843	6.21019	3.35552
mmu-miR-574-5p	37.04	130.05	33.04	109.01	3.51107	3.29933	3.4052
mmu-miR-466i-5p	3.86	7.78	1.1	5.38	2.01554	4.89091	3.45323
mmu-miR-27b-5p	61.63	221.5	72.38	241.06	3.59403	3.33048	3.46225
mmu-miR-802-5p	15.41	80.76	4.72	7.98	5.24075	1.69068	3.46572
mmu-miR-450b-3p	2.96	7.42	1.57	7.09	2.50676	4.51592	3.51134
mmu-miR-129-1-3p	7.7	32.96	7.87	24.37	4.28052	3.09657	3.68854
mmu-miR-700-5p	21.33	53.44	15.73	77.1	2.50539	4.90146	3.70343
mmu-miR-26a-2-3p	9.48	29.69	6.29	27.47	3.13186	4.36725	3.74955
mmu-miR-143-5p	573.61	2531.51	530.27	1801.71	4.41329	3.39772	3.90551
mmu-miR-709	2.37	11.88	3.15	8.86	5.01266	2.8127	3.91268
mmu-miR-1249-3p	8.3	38.01	6.29	22.16	4.57952	3.52305	4.05129
mmu-miR-410-5p	2.37	5.94	1.57	8.86	2.50633	5.64331	4.07482
mmu-miR-329-3p	21.33	92.04	14.16	55.83	4.31505	3.9428	4.12892
mmu-miR-222-3p	216.88	1244.67	308.41	794.07	5.73898	2.57472	4.15685
mmu-miR-139-5p	73.48	401.43	64.51	190.54	5.46312	2.95365	4.20838
mmu-miR-296-3p	15.41	24.35	3.15	22.16	1.58014	7.03492	4.30753
mmu-miR-132-3p	163.55	584.92	122.73	645.18	3.5764	5.25691	4.41665
mmu-miR-146a-3p	2.37	14.25	1.57	4.43	6.01266	2.82166	4.41716
mmu-miR-219-5p	13.04	27.32	3.15	21.27	2.09509	6.75238	4.42374
mmu-miR-223-3p	78.22	461.41	73.95	227.76	5.89887	3.07992	4.4894
mmu-miR-323-3p	45.04	140.74	20.46	125.85	3.12478	6.15103	4.6379
mmu-miR-511-3p	17.78	80.17	12.59	62.04	4.509	4.92772	4.71836
mmu-let-7b-3p	2.37	20.19	3.15	6.2	8.51899	1.96825	5.24362
mmu-miR-142-3p	47.41	329.58	51.93	188.77	6.9517	3.63509	5.29339
mmu-miR-200b-5p	3.56	10.1	1.57	12.41	2.83708	7.90446	5.37077
mmu-miR-129-2-3p	43.26	245.55	31.47	169.71	5.67614	5.39276	5.53445
mmu-miR-155-5p	39.11	294.54	58.22	229.53	7.53107	3.94246	5.73676
mmu-miR-150-5p	43.85	332.55	42.48	171.04	7.58381	4.02637	5.80509
mmu-miR-146b-3p	2.37	20.19	1.57	5.32	8.51899	3.38854	5.95376
mmu-miR-34b-3p	2.37	24.35	3.15	5.32	10.2743	1.68889	5.98158
mmu-miR-674-3p	20.15	141.33	12.59	63.81	7.0139	5.06831	6.0411
mmu-miR-574-3p	43.85	361.64	36.19	182.56	8.24721	5.04449	6.64585
mmu-miR-130b-3p	4.74	45.43	5.51	21.27	9.58439	3.86025	6.72232
mmu-let-7d-3p	99.55	595.02	37.76	302.21	5.9771	8.00344	6.99027
mmu-miR-1839-3p	5.93	64.13	7.87	26.59	10.8145	3.37865	7.09658
mmu-miR-20b-5p	9.48	23.36	1.57	23.04	2.46414	14.6752	8.56965
mmu-miR-505-3p	9.48	31.47	1.57	23.93	3.31962	15.242	9.28083
mmu-miR-223-5p	4.74	81.95	14.16	22.16	17.289	1.56497	9.427
mmu-miR-23b-5p	11.85	41.57	1.57	38.99	3.50802	24.8344	14.1712
mmu-miR-217-5p	2.37	83.14	1.57	3.54	35.0802	2.25478	18.6675
mmu-miR-485-3p	8.3	34.44	0	23.04	4.1494	#DIV/0!	#DIV/0!
mmu-miR-29b-1-5p	7.11	16.03	0	15.07	2.25457	#DIV/0!	#DIV/0!
mmu-miR-1306-5p	4.74	6.53	0	4.43	1.37764	#DIV/0!	#DIV/0!
mmu-miR-5108	3.56	3.56	0	0.89	1	#DIV/0!	#DIV/0!
mmu-miR-186-3p	3.56	2.38	0	1.77	0.668539	#DIV/0!	#DIV/0!
mmu-miR-5709	5.93	1.19	0	1.77	0.200675	#DIV/0!	#DIV/0!
mmu-miR-374c-5p	4.15	0.89	0	1.77	0.214458	#DIV/0!	#DIV/0!
mmu-miR-3064-5p	4.74	0	0	5.32	0	#DIV/0!	#DIV/0!
mmu-miR-1264-5p	3.56	0	0	1.77	0	#DIV/0!	#DIV/0!
mmu-miR-3073b-5p	2.37	0	0	0	0	#DIV/0!	#DIV/0!
mmu-miR-5625-3p	2.37	0	0	0	0	#DIV/0!	#DIV/0!
mmu-miR-1955-3p	2.37	0.59	0	2.66	0.248945	#DIV/0!	#DIV/0!
mmu-miR-3062-5p	2.37	0.59	0	1.77	0.248945	#DIV/0!	#DIV/0!
mmu-mir-5709	2.37	0.59	0	0	0.248945	#DIV/0!	#DIV/0!
mmu-miR-149-3p	2.37	1.19	0	1.77	0.50211	#DIV/0!	#DIV/0!
mmu-miR-1943-3p	2.37	1.19	0	0	0.50211	#DIV/0!	#DIV/0!
mmu-miR-3058-3p	2.37	1.78	0	1.77	0.751055	#DIV/0!	#DIV/0!
mmu-miR-3109-5p	2.37	2.38	0	0.89	1.00422	#DIV/0!	#DIV/0!
mmu-miR-495-5p	2.37	3.56	0	1.77	1.50211	#DIV/0!	#DIV/0!
mmu-miR-3084-3p	2.37	4.16	0	4.43	1.75527	#DIV/0!	#DIV/0!
mmu-miR-543-5p	2.37	4.16	0	3.54	1.75527	#DIV/0!	#DIV/0!
mmu-miR-3096-3p	2.37	4.75	0	1.77	2.00422	#DIV/0!	#DIV/0!
mmu-miR-31-3p	2.37	4.75	0	0.89	2.00422	#DIV/0!	#DIV/0!
mmu-let-7f-1-3p	2.37	5.34	0	4.43	2.25316	#DIV/0!	#DIV/0!
mmu-miR-103-2-5p	2.37	6.83	0	2.66	2.88186	#DIV/0!	#DIV/0!
mmu-miR-34c-3p	2.37	8.91	0	8.86	3.75949	#DIV/0!	#DIV/0!
mmu-miR-3473	1.98	4.16	4.2	3.1	2.10101	0.738095	1.41955
mmu-miR-669b-5p	1.98	1.98	1.57	2.95	1	1.87898	1.43949
mmu-mir-1954	1.78	4.75	2.36	4.43	2.66854	1.87712	2.27283
mmu-miR-706	1.78	5.05	1.57	5.32	2.83708	3.38854	3.11281
mmu-miR-466f-3p	1.78	7.32	1.57	1.55	4.11236	0.987261	2.54981
mmu-miR-3964	1.78	0	0	0.44	0	#DIV/0!	#DIV/0!
mmu-miR-5128	1.58	0.59	0	0.44	0.373418	#DIV/0!	#DIV/0!
mmu-mir-466g	1.58	0.59	0	0	0.373418	#DIV/0!	#DIV/0!
mmu-miR-467f	1.48	0	2.36	1.62	0	0.686441	0.34322
mmu-miR-669h-5p	1.19	0.59	3.15	0	0.495798	0	0.247899
mmu-miR-1193-5p	1.19	2.97	6.29	0.89	2.4958	0.141494	1.31865
mmu-miR-224-3p	1.19	10.1	14.16	7.98	8.48739	0.563559	4.52548
mmu-miR-5125	1.19	2.97	4.72	5.32	2.4958	1.12712	1.81146
mmu-miR-1948-3p	1.19	4.75	3.15	4.43	3.9916	1.40635	2.69897
mmu-miR-466p-5p	1.19	0.36	1.89	0.58	0.302521	0.306878	0.3047
mmu-miR-92a-1-5p	1.19	7.13	1.57	10.63	5.9916	6.7707	6.38115
mmu-miR-222-5p	1.19	15.44	1.57	5.32	12.9748	3.38854	8.18166
mmu-miR-497-3p	1.19	4.75	1.57	4.43	3.9916	2.82166	3.40663
mmu-miR-300-5p	1.19	4.75	1.57	3.54	3.9916	2.25478	3.12319
mmu-miR-412-3p	1.19	2.97	1.57	3.54	2.4958	2.25478	2.37529
mmu-miR-764-3p	1.19	1.19	1.57	3.54	1	2.25478	1.62739
mmu-miR-216a-5p	1.19	26.13	1.57	2.66	21.958	1.69427	11.8261
mmu-miR-137-5p	1.19	4.16	1.57	1.77	3.4958	1.12739	2.31159
mmu-miR-3064-3p	1.19	2.38	1.57	1.77	2	1.12739	1.56369
mmu-miR-3083-5p	1.19	1.78	1.57	1.77	1.4958	1.12739	1.31159
mmu-miR-5119	1.19	1.78	1.57	1.77	1.4958	1.12739	1.31159
mmu-miR-128-2-5p	1.19	0.59	1.57	1.77	0.495798	1.12739	0.811593
mmu-miR-181b-2-3p	1.19	1.78	1.57	0.89	1.4958	0.566879	1.03134
mmu-miR-135a-2-3p	1.19	1.19	1.57	0.89	1	0.566879	0.783439
mmu-miR-3094-5p	1.19	0.59	1.57	0.89	0.495798	0.566879	0.531339
mmu-miR-1949	1.19	0	1.57	0.89	0	0.566879	0.283439
mmu-miR-703	1.19	0	1.57	0.89	0	0.566879	0.283439
mmu-miR-208a-3p	1.19	2.38	1.57	0	2	0	1
mmu-miR-3097-5p	1.19	0.59	1.57	0	0.495798	0	0.247899
mmu-miR-758-5p	1.19	0.59	1.57	0	0.495798	0	0.247899
mmu-miR-1231-5p	1.19	0	1.57	0	0	0	0
mmu-miR-5625-5p	1.19	0	1.57	0	0	0	0
mmu-mir-467f	1.19	0.59	0.39	0	0.495798	0	0.247899
mmu-miR-344d-3p	1.19	8.91	0	10.63	7.48739	#DIV/0!	#DIV/0!
mmu-miR-491-5p	1.19	8.31	0	9.75	6.98319	#DIV/0!	#DIV/0!
mmu-miR-1306-3p	1.19	4.75	0	7.98	3.9916	#DIV/0!	#DIV/0!
mmu-miR-188-3p	1.19	1.78	0	4.43	1.4958	#DIV/0!	#DIV/0!
mmu-miR-3061-3p	1.19	6.53	0	3.54	5.48739	#DIV/0!	#DIV/0!
mmu-miR-1188-5p	1.19	1.78	0	3.54	1.4958	#DIV/0!	#DIV/0!
mmu-miR-677-3p	1.19	4.16	0	2.66	3.4958	#DIV/0!	#DIV/0!
mmu-miR-1247-5p	1.19	3.56	0	2.66	2.9916	#DIV/0!	#DIV/0!
mmu-mir-3470a	1.19	3.27	0	2.66	2.7479	#DIV/0!	#DIV/0!
mmu-miR-1933-3p	1.19	2.38	0	2.66	2	#DIV/0!	#DIV/0!
mmu-miR-3095-5p	1.19	2.38	0	2.66	2	#DIV/0!	#DIV/0!
mmu-mir-682	1.19	1.19	0	2.66	1	#DIV/0!	#DIV/0!
mmu-miR-147-3p	1.19	10.1	0	1.77	8.48739	#DIV/0!	#DIV/0!
mmu-miR-210-5p	1.19	4.75	0	1.77	3.9916	#DIV/0!	#DIV/0!
mmu-mir-3470b	1.19	3.56	0	1.77	2.9916	#DIV/0!	#DIV/0!
mmu-miR-3098-3p	1.19	1.19	0	1.77	1	#DIV/0!	#DIV/0!
mmu-miR-3109-3p	1.19	1.19	0	1.77	1	#DIV/0!	#DIV/0!
mmu-miR-3086-5p	1.19	0.59	0	1.77	0.495798	#DIV/0!	#DIV/0!
mmu-miR-147-5p	1.19	8.91	0	0.89	7.48739	#DIV/0!	#DIV/0!
mmu-miR-106a-5p	1.19	4.75	0	0.89	3.9916	#DIV/0!	#DIV/0!
mmu-miR-194-2-3p	1.19	4.16	0	0.89	3.4958	#DIV/0!	#DIV/0!
mmu-miR-539-3p	1.19	2.38	0	0.89	2	#DIV/0!	#DIV/0!
mmu-mir-5123	1.19	2.38	0	0.89	2	#DIV/0!	#DIV/0!
mmu-miR-183-3p	1.19	1.19	0	0.89	1	#DIV/0!	#DIV/0!
mmu-miR-1941-3p	1.19	1.19	0	0.89	1	#DIV/0!	#DIV/0!
mmu-miR-5132	1.19	1.19	0	0.89	1	#DIV/0!	#DIV/0!
mmu-mir-5129	1.19	1.19	0	0.89	1	#DIV/0!	#DIV/0!
mmu-miR-3080-5p	1.19	0	0	0.89	0	#DIV/0!	#DIV/0!
mmu-miR-665-5p	1.19	0	0	0.89	0	#DIV/0!	#DIV/0!
mmu-miR-1186b	1.19	0.59	0	0.44	0.495798	#DIV/0!	#DIV/0!
mmu-miR-1946a	1.19	0.59	0	0.44	0.495798	#DIV/0!	#DIV/0!
mmu-miR-1946b	1.19	0	0	0.44	0	#DIV/0!	#DIV/0!
mmu-mir-1191	1.19	0	0	0.44	0	#DIV/0!	#DIV/0!
mmu-miR-18b-5p	1.19	1.78	0	0	1.4958	#DIV/0!	#DIV/0!
mmu-mir-1194	1.19	1.78	0	0	1.4958	#DIV/0!	#DIV/0!
mmu-miR-1982.1-3p	1.19	0.59	0	0	0.495798	#DIV/0!	#DIV/0!
mmu-miR-293-5p	1.19	0.59	0	0	0.495798	#DIV/0!	#DIV/0!
mmu-miR-3079-3p	1.19	0.59	0	0	0.495798	#DIV/0!	#DIV/0!
mmu-miR-465a-5p	1.19	0.59	0	0	0.495798	#DIV/0!	#DIV/0!
mmu-miR-5617-5p	1.19	0.59	0	0	0.495798	#DIV/0!	#DIV/0!
mmu-miR-692	1.19	0.59	0	0	0.495798	#DIV/0!	#DIV/0!
mmu-mir-1192	1.19	0.59	0	0	0.495798	#DIV/0!	#DIV/0!
mmu-miR-3082-5p	1.19	0.3	0	0	0.252101	#DIV/0!	#DIV/0!
mmu-miR-1231-3p	1.19	0	0	0	0	#DIV/0!	#DIV/0!
mmu-miR-1901	1.19	0	0	0	0	#DIV/0!	#DIV/0!
mmu-miR-1906	1.19	0	0	0	0	#DIV/0!	#DIV/0!
mmu-miR-1929-5p	1.19	0	0	0	0	#DIV/0!	#DIV/0!
mmu-miR-1933-5p	1.19	0	0	0	0	#DIV/0!	#DIV/0!
mmu-miR-208a-5p	1.19	0	0	0	0	#DIV/0!	#DIV/0!
mmu-miR-3113-5p	1.19	0	0	0	0	#DIV/0!	#DIV/0!
mmu-miR-483-3p	1.19	0	0	0	0	#DIV/0!	#DIV/0!
mmu-miR-5107	1.19	0	0	0	0	#DIV/0!	#DIV/0!
mmu-miR-546	1.19	0	0	0	0	#DIV/0!	#DIV/0!
mmu-miR-688	1.19	0	0	0	0	#DIV/0!	#DIV/0!
mmu-mir-1960	1.19	0	0	0	0	#DIV/0!	#DIV/0!
mmu-mir-467g	1.19	0	0	0	0	#DIV/0!	#DIV/0!
mmu-mir-5114	1.19	0	0	0	0	#DIV/0!	#DIV/0!
mmu-miR-466f-5p	0.79	0.59	0.39	0.3	0.746835	0.769231	0.758033
mmu-miR-466j	0.7	0	1.57	0.08	0	0.0509554	0.0254777
mmu-miR-5111-5p	0.59	5.64	2.36	1.77	9.55932	0.75	5.15466
mmu-miR-466i-3p	0.59	1.09	1.18	1.92	1.84746	1.62712	1.73729
mmu-miR-299b-5p	0.59	0	0	0.44	0	#DIV/0!	#DIV/0!
mmu-miR-211-5p	0.59	1.48	0	0	2.50847	#DIV/0!	#DIV/0!
mmu-miR-1b-3p	0.4	0	2.1	1.77	0	0.842857	0.421429
mmu-miR-1961	0.4	0.4	0	0	1	#DIV/0!	#DIV/0!
mmu-miR-669n	0.31	0	0	0	0	#DIV/0!	#DIV/0!
mmu-miR-669k-5p	0.3	0.15	0	0.2	0.5	#DIV/0!	#DIV/0!
mmu-miR-467h	0.2	0.59	1.57	0	2.95	0	1.475
mmu-mir-466k	0.2	0	0	0	0	#DIV/0!	#DIV/0!
mmu-mir-669j	0.15	0.07	0	0.1	0.466667	#DIV/0!	#DIV/0!
mmu-miR-1187	0.11	0	1.57	0.22	0	0.140127	0.0700637
mmu-miR-466n-5p	0.11	0	0	1.77	0	#DIV/0!	#DIV/0!
mmu-miR-466l-5p	0.11	0	0	0	0	#DIV/0!	#DIV/0!
mmu-miR-341-5p	0	0	4.72	0	#DIV/0!	0	#DIV/0!
mmu-miR-5620-5p	0	0	3.15	0	#DIV/0!	0	#DIV/0!
mmu-miR-28b	0	1.09	3.67	0.89	#DIV/0!	0.242507	#DIV/0!
mmu-miR-1941-5p	0	2.38	6.29	1.77	#DIV/0!	0.281399	#DIV/0!
mmu-miR-1969	0	3.56	3.15	0.89	#DIV/0!	0.28254	#DIV/0!
mmu-miR-551b-5p	0	1.19	4.72	1.77	#DIV/0!	0.375	#DIV/0!
mmu-miR-3473d	0	2.38	3.15	1.77	#DIV/0!	0.561905	#DIV/0!
mmu-miR-130b-5p	0	20.78	4.72	6.2	#DIV/0!	1.31356	#DIV/0!
mmu-miR-511-5p	0	10.1	1.57	8.86	#DIV/0!	5.64331	#DIV/0!
mmu-miR-5123	0	0	1.57	4.43	#DIV/0!	2.82166	#DIV/0!
mmu-miR-3072-3p	0	2.97	1.57	3.54	#DIV/0!	2.25478	#DIV/0!
mmu-mir-3473d	0	0.59	1.57	2.95	#DIV/0!	1.87898	#DIV/0!
mmu-miR-3084-5p	0	4.75	1.57	2.66	#DIV/0!	1.69427	#DIV/0!
mmu-miR-3101-5p	0	0.59	1.57	2.66	#DIV/0!	1.69427	#DIV/0!
mmu-miR-3471	0	1.19	1.57	1.77	#DIV/0!	1.12739	#DIV/0!
mmu-miR-452-3p	0	1.19	1.57	0.89	#DIV/0!	0.566879	#DIV/0!
mmu-miR-7b-3p	0	1.19	1.57	0.89	#DIV/0!	0.566879	#DIV/0!
mmu-miR-3107-3p	0	0.89	1.57	0.89	#DIV/0!	0.566879	#DIV/0!
mmu-miR-3079-5p	0	0.59	1.57	0.89	#DIV/0!	0.566879	#DIV/0!
mmu-mir-1946a	0	0.59	1.57	0.89	#DIV/0!	0.566879	#DIV/0!
mmu-mir-3472	0	0.59	1.57	0.89	#DIV/0!	0.566879	#DIV/0!
mmu-miR-1960	0	0	1.57	0.89	#DIV/0!	0.566879	#DIV/0!
mmu-miR-3065-5p	0	0	1.57	0.89	#DIV/0!	0.566879	#DIV/0!
mmu-miR-3078-5p	0	0	1.57	0.89	#DIV/0!	0.566879	#DIV/0!
mmu-miR-5619-3p	0	0	1.57	0.89	#DIV/0!	0.566879	#DIV/0!
mmu-miR-3059-5p	0	1.78	1.57	0	#DIV/0!	0	#DIV/0!
mmu-miR-5621-3p	0	1.19	1.57	0	#DIV/0!	0	#DIV/0!
mmu-miR-3091-3p	0	0.59	1.57	0	#DIV/0!	0	#DIV/0!
mmu-miR-383-3p	0	0.59	1.57	0	#DIV/0!	0	#DIV/0!
mmu-miR-297c-5p	0	0	1.57	0	#DIV/0!	0	#DIV/0!
mmu-miR-3066-3p	0	0	1.57	0	#DIV/0!	0	#DIV/0!
mmu-miR-3072-5p	0	0	1.57	0	#DIV/0!	0	#DIV/0!
mmu-miR-494-5p	0	0	1.57	0	#DIV/0!	0	#DIV/0!
mmu-miR-496-5p	0	0	1.57	0	#DIV/0!	0	#DIV/0!
mmu-mir-1970	0	0	1.57	0	#DIV/0!	0	#DIV/0!
mmu-miR-3966	0	0	0.79	0.89	#DIV/0!	1.12658	#DIV/0!
mmu-miR-5118	0	0.59	0.79	0.44	#DIV/0!	0.556962	#DIV/0!
mmu-miR-18b-3p	0	0.2	0.52	0	#DIV/0!	0	#DIV/0!
mmu-miR-669a-3-3p	0	0	0.31	0	#DIV/0!	0	#DIV/0!
mmu-miR-669p-3p	0	0	0.31	0	#DIV/0!	0	#DIV/0!
mmu-miR-196a-5p	0	135.99	0	17.72	#DIV/0!	#DIV/0!	#DIV/0!
mmu-miR-205-5p	0	21.97	0	15.95	#DIV/0!	#DIV/0!	#DIV/0!
mmu-miR-344e-3p	0	5.94	0	12.41	#DIV/0!	#DIV/0!	#DIV/0!
mmu-miR-196b-5p	0	81.36	0	11.52	#DIV/0!	#DIV/0!	#DIV/0!
mmu-miR-206-3p	0	14.85	0	9.75	#DIV/0!	#DIV/0!	#DIV/0!
mmu-let-7a-2-3p	0	5.94	0	6.65	#DIV/0!	#DIV/0!	#DIV/0!
mmu-miR-652-5p	0	1.19	0	4.43	#DIV/0!	#DIV/0!	#DIV/0!
mmu-let-7c-1-3p	0	10.1	0	3.54	#DIV/0!	#DIV/0!	#DIV/0!
mmu-miR-297a-3p	0	0.59	0	3.54	#DIV/0!	#DIV/0!	#DIV/0!
mmu-miR-18a-3p	0	5.34	0	2.66	#DIV/0!	#DIV/0!	#DIV/0!
mmu-miR-5103	0	3.56	0	2.66	#DIV/0!	#DIV/0!	#DIV/0!
mmu-miR-449c-5p	0	2.97	0	2.66	#DIV/0!	#DIV/0!	#DIV/0!
mmu-miR-26a-1-3p	0	1.19	0	2.66	#DIV/0!	#DIV/0!	#DIV/0!
mmu-miR-3474	0	0.59	0	2.66	#DIV/0!	#DIV/0!	#DIV/0!
mmu-miR-874-5p	0	0.59	0	2.66	#DIV/0!	#DIV/0!	#DIV/0!
mmu-miR-296-5p	0	13.66	0	1.77	#DIV/0!	#DIV/0!	#DIV/0!
mmu-miR-346-3p	0	2.97	0	1.77	#DIV/0!	#DIV/0!	#DIV/0!
mmu-miR-301b-3p	0	2.38	0	1.77	#DIV/0!	#DIV/0!	#DIV/0!
mmu-miR-155-3p	0	1.78	0	1.77	#DIV/0!	#DIV/0!	#DIV/0!
mmu-miR-3090-3p	0	1.78	0	1.77	#DIV/0!	#DIV/0!	#DIV/0!
mmu-miR-1935	0	1.19	0	1.77	#DIV/0!	#DIV/0!	#DIV/0!
mmu-mir-1946b	0	1.19	0	1.77	#DIV/0!	#DIV/0!	#DIV/0!
mmu-miR-107-5p	0	0.59	0	1.77	#DIV/0!	#DIV/0!	#DIV/0!
mmu-miR-1954	0	0.59	0	1.77	#DIV/0!	#DIV/0!	#DIV/0!
mmu-miR-3094-3p	0	0.59	0	1.77	#DIV/0!	#DIV/0!	#DIV/0!
mmu-miR-344c-3p	0	0.59	0	1.77	#DIV/0!	#DIV/0!	#DIV/0!
mmu-miR-679-3p	0	0.59	0	1.77	#DIV/0!	#DIV/0!	#DIV/0!
mmu-miR-295-3p	0	0	0	1.77	#DIV/0!	#DIV/0!	#DIV/0!
mmu-miR-3098-5p	0	0	0	1.77	#DIV/0!	#DIV/0!	#DIV/0!
mmu-miR-421-5p	0	0	0	1.77	#DIV/0!	#DIV/0!	#DIV/0!
mmu-miR-5129	0	0	0	1.77	#DIV/0!	#DIV/0!	#DIV/0!
mmu-miR-1196-5p	0	0.3	0	1.33	#DIV/0!	#DIV/0!	#DIV/0!
mmu-miR-217-3p	0	6.53	0	0.89	#DIV/0!	#DIV/0!	#DIV/0!
mmu-miR-3572	0	3.56	0	0.89	#DIV/0!	#DIV/0!	#DIV/0!
mmu-miR-802-3p	0	2.97	0	0.89	#DIV/0!	#DIV/0!	#DIV/0!
mmu-miR-1930-5p	0	2.38	0	0.89	#DIV/0!	#DIV/0!	#DIV/0!
mmu-miR-491-3p	0	2.38	0	0.89	#DIV/0!	#DIV/0!	#DIV/0!
mmu-miR-5106	0	2.38	0	0.89	#DIV/0!	#DIV/0!	#DIV/0!
mmu-miR-668-5p	0	1.78	0	0.89	#DIV/0!	#DIV/0!	#DIV/0!
mmu-mir-5134	0	1.78	0	0.89	#DIV/0!	#DIV/0!	#DIV/0!
mmu-miR-141-5p	0	1.19	0	0.89	#DIV/0!	#DIV/0!	#DIV/0!
mmu-miR-3110-5p	0	1.19	0	0.89	#DIV/0!	#DIV/0!	#DIV/0!
mmu-miR-3473c	0	1.19	0	0.89	#DIV/0!	#DIV/0!	#DIV/0!
mmu-miR-5624-3p	0	1.19	0	0.89	#DIV/0!	#DIV/0!	#DIV/0!
mmu-miR-704	0	1.19	0	0.89	#DIV/0!	#DIV/0!	#DIV/0!
mmu-mir-1187	0	0.79	0	0.89	#DIV/0!	#DIV/0!	#DIV/0!
mmu-miR-101b-5p	0	0.59	0	0.89	#DIV/0!	#DIV/0!	#DIV/0!
mmu-miR-1186	0	0.59	0	0.89	#DIV/0!	#DIV/0!	#DIV/0!
mmu-miR-3101-3p	0	0.59	0	0.89	#DIV/0!	#DIV/0!	#DIV/0!
mmu-miR-3103-3p	0	0.59	0	0.89	#DIV/0!	#DIV/0!	#DIV/0!
mmu-miR-363-5p	0	0.59	0	0.89	#DIV/0!	#DIV/0!	#DIV/0!
mmu-mir-1901	0	0.59	0	0.89	#DIV/0!	#DIV/0!	#DIV/0!
mmu-mir-1951	0	0.59	0	0.89	#DIV/0!	#DIV/0!	#DIV/0!
mmu-mir-5107	0	0.59	0	0.89	#DIV/0!	#DIV/0!	#DIV/0!
mmu-mir-5128	0	0.59	0	0.89	#DIV/0!	#DIV/0!	#DIV/0!
mmu-miR-468-3p	0	0.3	0	0.89	#DIV/0!	#DIV/0!	#DIV/0!
mmu-miR-1894-3p	0	0	0	0.89	#DIV/0!	#DIV/0!	#DIV/0!
mmu-miR-19b-1-5p	0	0	0	0.89	#DIV/0!	#DIV/0!	#DIV/0!
mmu-miR-293-3p	0	0	0	0.89	#DIV/0!	#DIV/0!	#DIV/0!
mmu-miR-344f-5p	0	0	0	0.89	#DIV/0!	#DIV/0!	#DIV/0!
mmu-miR-467e-3p	0	0	0	0.89	#DIV/0!	#DIV/0!	#DIV/0!
mmu-miR-5134	0	0	0	0.89	#DIV/0!	#DIV/0!	#DIV/0!
mmu-miR-5135	0	0	0	0.89	#DIV/0!	#DIV/0!	#DIV/0!
mmu-miR-547-5p	0	0	0	0.89	#DIV/0!	#DIV/0!	#DIV/0!
mmu-miR-5620-3p	0	0	0	0.89	#DIV/0!	#DIV/0!	#DIV/0!
mmu-miR-5626-3p	0	0	0	0.89	#DIV/0!	#DIV/0!	#DIV/0!
mmu-miR-5627-5p	0	0	0	0.89	#DIV/0!	#DIV/0!	#DIV/0!
mmu-miR-669e-3p	0	0	0	0.89	#DIV/0!	#DIV/0!	#DIV/0!
mmu-miR-669h-3p	0	0	0	0.89	#DIV/0!	#DIV/0!	#DIV/0!
mmu-miR-712-5p	0	0	0	0.89	#DIV/0!	#DIV/0!	#DIV/0!
mmu-miR-7a-2-3p	0	0	0	0.89	#DIV/0!	#DIV/0!	#DIV/0!
mmu-miR-96-3p	0	0	0	0.89	#DIV/0!	#DIV/0!	#DIV/0!
mmu-mir-3474	0	0	0	0.89	#DIV/0!	#DIV/0!	#DIV/0!
mmu-mir-5116	0	0	0	0.89	#DIV/0!	#DIV/0!	#DIV/0!
mmu-mir-702	0	0	0	0.89	#DIV/0!	#DIV/0!	#DIV/0!
mmu-miR-669d-3p	0	0	0	0.59	#DIV/0!	#DIV/0!	#DIV/0!
mmu-miR-3969	0	0	0	0.44	#DIV/0!	#DIV/0!	#DIV/0!
mmu-miR-5104	0	0	0	0.3	#DIV/0!	#DIV/0!	#DIV/0!
mmu-miR-669l-3p	0	0	0	0.3	#DIV/0!	#DIV/0!	#DIV/0!
mmu-miR-216b-5p	0	19	0	0	#DIV/0!	#DIV/0!	#DIV/0!
mmu-miR-1247-3p	0	3.56	0	0	#DIV/0!	#DIV/0!	#DIV/0!
mmu-miR-216b-3p	0	3.56	0	0	#DIV/0!	#DIV/0!	#DIV/0!
mmu-miR-216a-3p	0	2.38	0	0	#DIV/0!	#DIV/0!	#DIV/0!
mmu-miR-23a-5p	0	1.78	0	0	#DIV/0!	#DIV/0!	#DIV/0!
mmu-miR-98-3p	0	1.78	0	0	#DIV/0!	#DIV/0!	#DIV/0!
mmu-miR-190b-3p	0	1.19	0	0	#DIV/0!	#DIV/0!	#DIV/0!
mmu-miR-1934-5p	0	1.19	0	0	#DIV/0!	#DIV/0!	#DIV/0!
mmu-miR-1a-1-5p	0	1.19	0	0	#DIV/0!	#DIV/0!	#DIV/0!
mmu-miR-3057-3p	0	1.19	0	0	#DIV/0!	#DIV/0!	#DIV/0!
mmu-miR-3083-3p	0	1.19	0	0	#DIV/0!	#DIV/0!	#DIV/0!
mmu-miR-3089-3p	0	1.19	0	0	#DIV/0!	#DIV/0!	#DIV/0!
mmu-miR-3092-3p	0	1.19	0	0	#DIV/0!	#DIV/0!	#DIV/0!
mmu-miR-3106-5p	0	1.19	0	0	#DIV/0!	#DIV/0!	#DIV/0!
mmu-miR-675-5p	0	1.19	0	0	#DIV/0!	#DIV/0!	#DIV/0!
mmu-miR-741-3p	0	1.19	0	0	#DIV/0!	#DIV/0!	#DIV/0!
mmu-mir-1956	0	1.19	0	0	#DIV/0!	#DIV/0!	#DIV/0!
mmu-mir-3965	0	1.19	0	0	#DIV/0!	#DIV/0!	#DIV/0!
mmu-mir-5132	0	1.19	0	0	#DIV/0!	#DIV/0!	#DIV/0!
mmu-miR-103-1-5p	0	0.89	0	0	#DIV/0!	#DIV/0!	#DIV/0!
mmu-miR-344h-3p	0	0.74	0	0	#DIV/0!	#DIV/0!	#DIV/0!
mmu-miR-1192	0	0.59	0	0	#DIV/0!	#DIV/0!	#DIV/0!
mmu-miR-1249-5p	0	0.59	0	0	#DIV/0!	#DIV/0!	#DIV/0!
mmu-miR-133b-5p	0	0.59	0	0	#DIV/0!	#DIV/0!	#DIV/0!
mmu-miR-1892	0	0.59	0	0	#DIV/0!	#DIV/0!	#DIV/0!
mmu-miR-1930-3p	0	0.59	0	0	#DIV/0!	#DIV/0!	#DIV/0!
mmu-miR-1945	0	0.59	0	0	#DIV/0!	#DIV/0!	#DIV/0!
mmu-miR-1958	0	0.59	0	0	#DIV/0!	#DIV/0!	#DIV/0!
mmu-miR-1965	0	0.59	0	0	#DIV/0!	#DIV/0!	#DIV/0!
mmu-miR-196a-2-3p	0	0.59	0	0	#DIV/0!	#DIV/0!	#DIV/0!
mmu-miR-1a-2-5p	0	0.59	0	0	#DIV/0!	#DIV/0!	#DIV/0!
mmu-miR-202-5p	0	0.59	0	0	#DIV/0!	#DIV/0!	#DIV/0!
mmu-miR-20b-3p	0	0.59	0	0	#DIV/0!	#DIV/0!	#DIV/0!
mmu-miR-302b-3p	0	0.59	0	0	#DIV/0!	#DIV/0!	#DIV/0!
mmu-miR-3069-3p	0	0.59	0	0	#DIV/0!	#DIV/0!	#DIV/0!
mmu-miR-3074-5p	0	0.59	0	0	#DIV/0!	#DIV/0!	#DIV/0!
mmu-miR-3075-3p	0	0.59	0	0	#DIV/0!	#DIV/0!	#DIV/0!
mmu-miR-3076-5p	0	0.59	0	0	#DIV/0!	#DIV/0!	#DIV/0!
mmu-miR-3081-5p	0	0.59	0	0	#DIV/0!	#DIV/0!	#DIV/0!
mmu-miR-3103-5p	0	0.59	0	0	#DIV/0!	#DIV/0!	#DIV/0!
mmu-miR-3104-5p	0	0.59	0	0	#DIV/0!	#DIV/0!	#DIV/0!
mmu-miR-3108-3p	0	0.59	0	0	#DIV/0!	#DIV/0!	#DIV/0!
mmu-miR-3108-5p	0	0.59	0	0	#DIV/0!	#DIV/0!	#DIV/0!
mmu-miR-344f-3p	0	0.59	0	0	#DIV/0!	#DIV/0!	#DIV/0!
mmu-miR-365-1-5p	0	0.59	0	0	#DIV/0!	#DIV/0!	#DIV/0!
mmu-miR-449c-3p	0	0.59	0	0	#DIV/0!	#DIV/0!	#DIV/0!
mmu-miR-5098	0	0.59	0	0	#DIV/0!	#DIV/0!	#DIV/0!
mmu-miR-5623-3p	0	0.59	0	0	#DIV/0!	#DIV/0!	#DIV/0!
mmu-miR-5624-5p	0	0.59	0	0	#DIV/0!	#DIV/0!	#DIV/0!
mmu-miR-654-5p	0	0.59	0	0	#DIV/0!	#DIV/0!	#DIV/0!
mmu-miR-669c-3p	0	0.59	0	0	#DIV/0!	#DIV/0!	#DIV/0!
mmu-miR-669k-3p	0	0.59	0	0	#DIV/0!	#DIV/0!	#DIV/0!
mmu-miR-669m-3p	0	0.59	0	0	#DIV/0!	#DIV/0!	#DIV/0!
mmu-miR-675-3p	0	0.59	0	0	#DIV/0!	#DIV/0!	#DIV/0!
mmu-miR-680	0	0.59	0	0	#DIV/0!	#DIV/0!	#DIV/0!
mmu-miR-719	0	0.59	0	0	#DIV/0!	#DIV/0!	#DIV/0!
mmu-miR-764-5p	0	0.59	0	0	#DIV/0!	#DIV/0!	#DIV/0!
mmu-mir-1962	0	0.59	0	0	#DIV/0!	#DIV/0!	#DIV/0!
mmu-mir-1965	0	0.59	0	0	#DIV/0!	#DIV/0!	#DIV/0!
mmu-mir-1966	0	0.59	0	0	#DIV/0!	#DIV/0!	#DIV/0!
mmu-mir-2139	0	0.59	0	0	#DIV/0!	#DIV/0!	#DIV/0!
mmu-mir-3473b	0	0.59	0	0	#DIV/0!	#DIV/0!	#DIV/0!
mmu-mir-5101	0	0.59	0	0	#DIV/0!	#DIV/0!	#DIV/0!
mmu-mir-5136	0	0.59	0	0	#DIV/0!	#DIV/0!	#DIV/0!
mmu-mir-704	0	0.59	0	0	#DIV/0!	#DIV/0!	#DIV/0!
mmu-mir-719	0	0.59	0	0	#DIV/0!	#DIV/0!	#DIV/0!
mmu-miR-299b-3p	0	0.3	0	0	#DIV/0!	#DIV/0!	#DIV/0!
mmu-miR-3086-3p	0	0.3	0	0	#DIV/0!	#DIV/0!	#DIV/0!
mmu-miR-3965	0	0.3	0	0	#DIV/0!	#DIV/0!	#DIV/0!
