# Supplementary material for: Loss of serum response factor induces microRNA-mediated apoptosis in intestinal smooth muscle cells
Source: Cell Death Dis. 2015 Dec 3;6(12):e2011–. doi: 10.1038/cddis.2015.353 (PMC4720888; doi:10.1038/cddis.2015.353)
Supplement: Supplementary Table 2 [file cddis2015353x2.xls]

## Sheet: Table S3
Supplementary Table S2. A list of miRNAs that are down-regulated in the upper and lower jejunum of Srf KO mice
miRNA ID	WT upper	KO upper	WT lower	KO lower	Upper	Lower	Average
mmu-miR-143-3p	9.63818e+06	2.91627e+06	1.0719e+07	4.63007e+06	0.302575	0.431951	0.367263
mmu-miR-145-5p	317582	223320	348727	261160	0.703187	0.748893	0.72604
mmu-miR-26a-5p	231333	162153	286001	237539	0.700951	0.830555	0.765753
mmu-miR-22-3p	161701	110333	173608	150627	0.68233	0.867628	0.774979
mmu-let-7g-5p	88019.8	46048.8	101191	60734.6	0.523164	0.600197	0.56168
mmu-miR-30a-5p	73595.5	39163.9	85293.2	47781.6	0.532151	0.560204	0.546178
mmu-miR-145-3p	61356.1	18364.3	62755.7	19238.3	0.299306	0.306559	0.302933
mmu-miR-378-3p	61275.5	19321.8	65666.7	22986.2	0.315327	0.350044	0.332685
mmu-miR-30e-5p	60357.1	23675	68234.9	27801.3	0.392248	0.407435	0.399842
mmu-miR-29a-3p	54510.7	29052.8	53157.9	39249.9	0.532975	0.738365	0.63567
mmu-miR-181a-5p	48556.6	8555.34	67997.8	20583.2	0.176193	0.302704	0.239449
mmu-miR-26b-5p	33092.8	19367.6	31850.2	27840.7	0.585253	0.874115	0.729684
mmu-miR-27a-3p	22023	10470.8	21858.2	15946	0.475447	0.72952	0.602484
mmu-miR-133a-3p	18304.2	7779.8	17063.5	9413.57	0.425029	0.551678	0.488354
mmu-miR-1a-3p	11605.7	1931.14	12184.6	2548.81	0.166396	0.209183	0.187789
mmu-miR-335-5p	8355.27	3630.1	9677	4519.79	0.434468	0.467065	0.450767
mmu-miR-101a-3p	7520.53	4639.22	7987.85	6095.96	0.616874	0.763154	0.690014
mmu-miR-7a-5p	7087.16	4779.66	7272.17	6044.41	0.674411	0.83117	0.752791
mmu-miR-181b-5p	6540.22	1527.93	9723.68	2824.13	0.233621	0.290438	0.262029
mmu-miR-194-5p	5264.41	1372.35	2292.58	1261.11	0.260684	0.550083	0.405384
mmu-miR-124-3p	5039.23	1948.36	6512.7	2667.56	0.386638	0.409594	0.398116
mmu-miR-215-5p	4721.02	769.01	1246.21	439.57	0.162891	0.352725	0.257808
mmu-miR-7b-5p	4627.99	3091	4758.77	3407.27	0.667893	0.715998	0.691945
mmu-miR-9-5p	4098.23	1732.21	3921.15	2625.02	0.422673	0.669452	0.546062
mmu-miR-136-3p	3913.35	1539.21	4761.4	2000.23	0.393323	0.420093	0.406708
mmu-miR-541-5p	3709.5	3056.46	3902.27	2909.5	0.823955	0.745592	0.784773
mmu-miR-126-5p	3535.29	2428.77	3002.23	2433.6	0.687007	0.810597	0.748802
mmu-miR-434-5p	3229.52	2130.08	4122.56	2145.57	0.659566	0.520446	0.590006
mmu-miR-450a-5p	3114.56	1100.97	2166.7	797.61	0.353491	0.368122	0.360807
mmu-miR-186-5p	3041.08	2108.7	3592.29	2310.41	0.693405	0.643158	0.668281
mmu-miR-192-5p	2514.28	802.86	1693.08	698.35	0.31932	0.412473	0.365897
mmu-miR-29b-3p	2489.79	1028.91	2356.57	1625.94	0.413252	0.68996	0.551606
mmu-miR-29c-3p	2395.37	909.75	1974.74	1349.59	0.379795	0.683427	0.531611
mmu-miR-872-5p	1796.68	1352.75	1826.83	1263.77	0.752916	0.691783	0.72235
mmu-miR-10a-3p	1788.38	1015.45	1801.65	1380.75	0.567804	0.766381	0.667093
mmu-miR-381-3p	1765.87	742.59	1910.22	995.68	0.420524	0.521238	0.470881
mmu-miR-409-5p	1605.87	1320.68	1996.77	1293.01	0.822408	0.647551	0.734979
mmu-miR-138-5p	1366.47	597.99	1052.67	705.44	0.437617	0.670144	0.55388
mmu-miR-181c-5p	1211.22	422.81	1194.28	683.29	0.349078	0.572136	0.460607
mmu-miR-107-3p	1210.82	632.13	1166.48	719.33	0.522068	0.616667	0.569367
mmu-miR-181d-5p	1115.81	429.93	1102.76	550.2	0.385308	0.49893	0.442119
mmu-miR-382-5p	1071.37	504.76	966.13	665.56	0.471135	0.688893	0.580014
mmu-miR-338-3p	988.41	424	917.35	514.9	0.428972	0.561291	0.495131
mmu-miR-3068-5p	814.19	680.53	1074.7	686.83	0.835837	0.63909	0.737463
mmu-miR-300-3p	773.9	485.46	829.23	569.4	0.62729	0.686661	0.656976
mmu-miR-9-3p	700.42	354.52	605.8	442.23	0.506153	0.729993	0.618073
mmu-miR-378-5p	519.09	248.82	385.51	213.58	0.479339	0.554019	0.516679
mmu-miR-345-5p	515.54	421.03	613.66	467.93	0.816678	0.762523	0.7896
mmu-miR-411-5p	457.47	244.66	531.84	322.59	0.534811	0.606555	0.570683
mmu-miR-455-5p	432.58	340.27	404.39	323.48	0.786606	0.799921	0.793263
mmu-miR-125b-2-3p	411.25	301.67	468.9	298.66	0.733544	0.636938	0.685241
mmu-miR-486-5p	406.5	191.21	253.33	135.59	0.470381	0.535231	0.502806
mmu-miR-210-3p	344.88	298.7	410.68	294.23	0.866098	0.716446	0.791272
mmu-miR-136-5p	328.29	126.49	354.04	170.16	0.3853	0.480624	0.432962
mmu-miR-370-3p	284.43	111.05	365.05	161.29	0.39043	0.44183	0.41613
mmu-miR-341-3p	277.32	131.24	270.64	171.93	0.473244	0.635272	0.554258
mmu-miR-488-3p	270.21	127.67	258.05	144.46	0.472484	0.559814	0.516149
mmu-miR-384-3p	266.66	104.51	267.49	131.16	0.391922	0.490336	0.441129
mmu-miR-582-5p	232.29	76.6	228.16	118.76	0.32976	0.520512	0.425136
mmu-miR-598-3p	223.99	124.7	169.94	96.6	0.556721	0.568436	0.562579
mmu-miR-378b	219.25	97.09	218.72	119.64	0.442828	0.547001	0.494914
mmu-miR-330-5p	218.07	144.3	272.21	183.45	0.661714	0.673928	0.667821
mmu-miR-135a-5p	215.7	76.01	217.14	177.25	0.352388	0.816294	0.584341
mmu-miR-133b-3p	208.98	157.37	211.9	165.73	0.753039	0.782114	0.767576
mmu-miR-451	195.55	171.02	180.95	98.37	0.874559	0.543631	0.709095
mmu-miR-377-3p	188.44	132.42	187.25	158.64	0.702717	0.84721	0.774963
mmu-miR-376b-5p	184.88	76.9	156.56	97.04	0.415945	0.619826	0.517886
mmu-miR-181c-3p	183.1	78.98	245.47	108.12	0.431349	0.440461	0.435905
mmu-miR-384-5p	182.51	99.76	133.75	108.12	0.5466	0.808374	0.677487
mmu-miR-708-3p	169.48	121.14	182.53	128.5	0.714775	0.703994	0.709384
mmu-miR-380-3p	165.92	97.98	110.14	85.08	0.590526	0.772471	0.681498
mmu-miR-542-3p	132.74	103.92	95.98	78.87	0.782884	0.821734	0.802309
mmu-miR-154-3p	113.77	71.85	95.98	63.81	0.631537	0.664826	0.648182
mmu-miR-215-3p	112.59	12.47	28.32	7.09	0.110756	0.250353	0.180554
mmu-miR-208b-3p	111.4	31.47	77.1	39.88	0.282496	0.51725	0.399873
mmu-miR-133a-5p	105.48	39.79	158.92	52.29	0.377228	0.329033	0.353131
mmu-miR-503-5p	93.63	59.38	94.41	46.97	0.634198	0.497511	0.565855
mmu-miR-134-5p	92.44	62.35	80.25	57.61	0.674492	0.717882	0.696187
mmu-miR-879-5p	91.26	23.16	100.7	42.54	0.25378	0.422443	0.338112
mmu-miR-101c	90.27	49.49	98.34	64.7	0.548244	0.657921	0.603083
mmu-miR-874-3p	90.07	75.42	97.56	56.72	0.837349	0.581386	0.709367
mmu-miR-666-5p	90.07	76.01	89.69	65.58	0.843899	0.731185	0.787542
mmu-miR-668-3p	82.96	42.76	78.67	62.04	0.515429	0.788611	0.65202
mmu-miR-30d-3p	77.03	43.35	99.13	66.47	0.562768	0.670534	0.616651
mmu-miR-665-3p	75.85	33.85	111.72	64.7	0.446276	0.579126	0.512701
mmu-miR-1957	75.26	61.46	99.92	77.99	0.816636	0.780524	0.79858
mmu-miR-122-5p	65.18	57.6	136.89	38.11	0.883707	0.278399	0.581053
mmu-miR-873-5p	64	34.44	64.51	32.79	0.538125	0.508293	0.523209
mmu-miR-144-3p	61.63	17.81	66.09	7.98	0.288983	0.120744	0.204864
mmu-miR-493-5p	60.44	44.54	69.23	49.63	0.736929	0.716886	0.726907
mmu-miR-153-3p	59.26	23.16	67.66	31.02	0.39082	0.458469	0.424644
mmu-miR-376c-3p	58.07	42.16	48.78	31.02	0.72602	0.635916	0.680968
mmu-miR-32-5p	54.52	27.91	33.04	25.7	0.511922	0.777845	0.644884
mmu-miR-141-3p	51.55	31.77	22.82	15.51	0.616295	0.679667	0.647981
mmu-miR-540-5p	50.96	20.78	33.04	16.84	0.407771	0.509685	0.458728
mmu-miR-450b-5p	50.96	42.16	47.2	24.81	0.827316	0.525636	0.676476
mmu-miR-337-3p	47.41	36.82	47.2	34.56	0.776629	0.732203	0.754416
mmu-miR-5126	46.22	12.47	26.75	11.52	0.269797	0.430654	0.350225
mmu-miR-376a-5p	42.67	30.88	61.37	39.88	0.723693	0.649829	0.686761
mmu-miR-5121	40.29	16.03	25.18	18.61	0.397865	0.739079	0.568472
mmu-miR-467c-5p	37.21	23.04	28.32	20.21	0.619188	0.71363	0.666409
mmu-miR-19a-3p	35.55	26.13	29.11	23.04	0.735021	0.791481	0.763251
mmu-miR-486-3p	32	3.86	14.16	6.2	0.120625	0.437853	0.279239
mmu-miR-3061-5p	32	18.41	26.75	11.52	0.575313	0.430654	0.502983
mmu-miR-547-3p	29.63	15.44	23.6	8.86	0.521093	0.375424	0.448259
mmu-miR-33-5p	28.44	13.06	33.04	18.61	0.459212	0.563257	0.511235
mmu-miR-370-5p	28.44	17.81	23.6	14.18	0.626231	0.600847	0.613539
mmu-miR-450a-1-3p	26.67	10.99	17.31	6.2	0.412073	0.358174	0.385124
mmu-miR-187-3p	24.89	18.41	28.32	16.84	0.739654	0.594633	0.667144
mmu-miR-328-5p	18.96	7.13	11.01	7.98	0.376055	0.724796	0.550425
mmu-miR-376a-3p	16.59	7.72	14.16	7.09	0.465341	0.500706	0.483023
mmu-miR-1298-5p	16.59	11.28	17.31	11.52	0.679928	0.665511	0.672719
mmu-mir-5098	16	11.28	10.23	8.42	0.705	0.823069	0.764035
mmu-miR-493-3p	15.41	4.75	15.73	7.09	0.308241	0.450731	0.379486
mmu-miR-187-5p	15.41	5.34	9.44	6.2	0.346528	0.65678	0.501654
mmu-miR-542-5p	15.41	5.94	12.59	8.86	0.385464	0.703733	0.544599
mmu-miR-466c-5p	13.43	4.75	6.29	1.77	0.353686	0.281399	0.317542
mmu-miR-466h-3p	13.35	9.08	15.73	4.67	0.68015	0.296885	0.488517
mmu-miR-873-3p	13.04	7.72	11.01	9.75	0.592025	0.885559	0.738792
mmu-miR-669o-5p	12.34	7.2	11.01	7.19	0.583468	0.653043	0.618256
mmu-miR-99a-3p	11.85	8.91	12.59	7.09	0.751899	0.563145	0.657522
mmu-miR-153-5p	10.67	1.78	3.15	2.66	0.166823	0.844444	0.505634
mmu-miR-3057-5p	10.67	7.13	11.01	7.98	0.668229	0.724796	0.696512
mmu-miR-412-5p	10.67	7.13	22.03	16.84	0.668229	0.764412	0.71632
