# Supplementary material for: Loss of serum response factor induces microRNA-mediated apoptosis in intestinal smooth muscle cells
Source: Cell Death Dis. 2015 Dec 3;6(12):e2011–. doi: 10.1038/cddis.2015.353 (PMC4720888; doi:10.1038/cddis.2015.353)
Supplement: Supplementary Table 3 [file cddis2015353x3.xls]

## Sheet: Table S6
Supplementary Table S3. A list of proteins that were up-regulated in the jejunum smooth muscle of Srf KO mice
ID	Identified Proteins	Accession Number	MW	Probability	Fold Change	KO1	KO2	KO3	WT1	WT2	WT3
739	carbonic anhydrase 1	IPI00798521	28 kDa	0.95	INF	0	14.167	6.2405	0	0	0
775	Reticulocalbin-3	IPI00221798 (+2)	38 kDa	0.95	INF	6.4742	4.6636	3.7336	0	0	0
889	Putative uncharacterized protein	IPI00323820	103 kDa	0.95	INF	0.65759	7.1658	4.4624	0	0	0
929	Peptidyl-prolyl cis-trans isomerase FKBP10	IPI00122493 (+1)	65 kDa	0.95	INF	0.77865	5.13	0.88555	0	0	0
938	Ig mu chain C region secreted form	IPI00468055	50 kDa	0.95	INF	1.9859	2.8132	2.6849	0	0	0
1001	Isoform 2 of Acid trehalase-like protein 1	IPI00556706	53 kDa	0.95	INF	2.6035	2.4352	0.67612	0	0	0
1002	Ubiquitin-like modifier-activating enzyme ATG7	IPI00463195	78 kDa	0.95	INF	1.0222	1.7481	1.6733	0	0	0
1039	Carboxypeptidase A1	IPI00356448	47 kDa	0.95	INF	3.6067	0	2.3463	0	0	0
1061	Isoform 1 of Splicing factor 3B subunit 3	IPI00122011 (+2)	136 kDa	0.95	INF	0.41695	0.8088	0.79005	0	0	0
1064	Isoform 2 of F-actin-capping protein subunit beta	IPI00269481 (+2)	31 kDa	0.95	INF	0	2.8722	1.3229	0	0	0
1069	Isoform 1 of Lysosomal Pro-X carboxypeptidase	IPI00132020	55 kDa	0.95	INF	2.5739	2.1321	0.93893	0	0	0
1077	RILP-like protein 1	IPI00121674	47 kDa	0.95	INF	1.1956	1.9003	0	0	0	0
1096	Isoform 1 of CUGBP Elav-like family member 1	IPI00123205 (+4)	52 kDa	0.95	INF	0	1.4959	0.67612	0	0	0
1103	tRNA methyltransferase 112 homolog	IPI00120871	14 kDa	0.95	INF	0.41695	0.8088	1.9875	0	0	0
1131	Epiplakin	IPI00320459	725 kDa	0.95	INF	0	2.3901	0.97116	0	0	0
1134	Ras-related protein Rab-8B	IPI00411115	24 kDa	0.95	INF	0.53313	0.4044	0.45006	0	0	0
606	Isoform Long of Complement C3 (Fragment)	IPI00323624 (+1)	186 kDa	0.95	32	3.1446	7.0541	11.251	0.66138	0	0
779	Uridine 5'-monophosphate synthase	IPI00121552	52 kDa	0.95	22	1.0745	6.3986	2.5612	0.44846	0	0
1029	Galectin-3-binding protein	IPI00119809	64 kDa	0.95	18	1.2546	5.963	2.531	0	0	0.55583
1041	Uncharacterized protein	IPI00463493	207 kDa	0.95	17	2.0992	2.1321	3.9384	0.23034	0	0.2452
525	CD109 antigen	IPI00153809	162 kDa	0.95	16	3.4119	8.6841	5.3395	1.0714	0	0
674	Annexin A8	IPI00132756	37 kDa	0.95	14	4.4735	2.541	4.0789	0	0	0.78902
813	Major vault protein	IPI00986977 (+1)	96 kDa	0.95	13	2.8751	2.6502	0.39502	0	0.47275	0
661	Isoform 1 of Hemicentin-2	IPI00321022	547 kDa	0.95	11	3.1157	6.461	1.718	1.0714	0	0
708	Guanine deaminase	IPI00469987	51 kDa	0.95	11	2.774	4.2687	3.063	0	0	0.90169
943	Ubiquitin-like protein 4A	IPI00471341	18 kDa	0.95	11	0.8339	1.9685	2.3813	0	0.47275	0
1028	Hippocalcin-like protein 4	IPI00221788 (+1)	22 kDa	0.95	9.1	0.8339	2.5871	0.66146	0.44846	0	0
371	PDZ and LIM domain protein 1	IPI00309768	36 kDa	0.95	8.3	19.597	19.827	14.025	2.8592	0.47275	3.0775
561	Isoform 3 of Pyridoxal-dependent decarboxylase domain-containing protein 1	IPI00742405 (+3)	79 kDa	0.95	8.1	9.2607	8.1479	10.56	1.6727	0	1.7806
67.2	Leukocyte elastase inhibitor A	IPI00457659	43 kDa	0.95	7.8	13.786	8.4439	16.13	1.1636	1.9274	1.8498
573	GDH/6PGL endoplasmic bifunctional protein	IPI00894776 (+1)	89 kDa	0.95	7.8	9.4921	8.1195	9.3462	1.1294	1.2667	1.0399
67.3	Uncharacterized protein	IPI00116247	43 kDa	0.95	7.7	3.2436	2.2874	0.88555	0	0.83355	0
765	Isoform Rpn10B of 26S proteasome non-ATPase regulatory subunit 4	IPI00381291 (+3)	41 kDa	0.95	7.7	2.3571	2.4097	6.4	0.44846	0	0.99565
778	Putative uncharacterized protein	IPI00272381	64 kDa	0.95	7	3.0906	6.6881	4.2649	2.0036	0	0
578	Cluster of Isoform 1 of CAP-Gly domain-containing linker protein 1 (IPI00123063)	IPI00123063 [4]	156 kDa	0.95	6	6.7255	9.9862	7.2523	0	0.92372	3.0648
797	Isoform 1 of Putative phospholipase B-like 2	IPI00165730	66 kDa	0.95	6	4.6938	4.083	4.5832	0.44846	0	1.7806
803	Synaptic vesicle membrane protein VAT-1 homolog	IPI00126072	43 kDa	0.95	5.8	1.4362	2.4213	4.374	0	0.86577	0.55583
787	sorting nexin-3	IPI00420136	19 kDa	0.95	5.4	1.1956	3.1085	5.3323	1.2316	0	0.55583
554	Cluster of Alpha-1-antitrypsin 1-2 (IPI00129755)	IPI00129755 [4]	46 kDa	0.95	4.7	6.6789	10.177	7.7607	4.0591	0	1.2288
274	Xanthine dehydrogenase/oxidase	IPI00352984	147 kDa	0.95	4.6	10.504	10.269	12.1	2.5544	1.3385	3.3234
716	Calponin-3	IPI00119111	36 kDa	0.95	4.5	2.1956	4.037	3.0575	0.30885	0	1.7384
888	Protein KIAA1967 homolog	IPI00123624	103 kDa	0.95	4.4	2.4029	3.9656	0.88329	0	0.86577	0.78902
931	Alpha-1-antitrypsin 1-5	IPI00123927	46 kDa	0.95	4.4	2.6454	6.0765	1.1361	1.7689	0.47275	0
617	Isoform 1 of General vesicular transport factor p115	IPI00128071	107 kDa	0.95	4.3	4.8468	7.4445	3.8629	0.78316	1.2667	1.6907
1026	Sorting nexin-4	IPI00130225	52 kDa	0.95	4.2	0.77865	1.4959	1.3522	0	0.86577	0
138	Carbonic anhydrase 3	IPI00221890	29 kDa	0.95	4	22.804	24.997	19.34	9.233	4.5831	3.0394
901	182 kDa tankyrase-1-binding protein	IPI00459443	182 kDa	0.95	4	1.2073	1.437	3.1369	0	0	1.453
723	15 kDa selenoprotein	IPI00112641	18 kDa	0.95	3.9	4.9334	5.1607	4.1838	1.7723	0	1.927
967	Eukaryotic translation initiation factor 3 subunit L	IPI00463573	67 kDa	0.95	3.8	2.3359	1.4959	1.3522	0	1.3728	0
574	SAM domain and HD domain-containing protein 1	IPI00120095 (+1)	73 kDa	0.95	3.7	8.2027	8.9859	7.197	2.6477	1.3728	2.556
911	Isoform 1 of Serine/arginine-rich splicing factor 10	IPI00990689 (+4)	31 kDa	0.95	3.7	1.3578	6.7059	3.1021	1.3657	0.86577	0.78902
121	Transitional endoplasmic reticulum ATPase	IPI00622235	89 kDa	0.95	3.6	29.848	27.218	25.604	8.6928	5.8894	8.595
611.3	Ras-related protein Rab-8A	IPI00331128	24 kDa	0.95	3.6	0.53322	0.4044	1.1262	0.57352	0	0
731	Isoform 1 of Glucosidase 2 subunit beta	IPI00115680 (+1)	59 kDa	0.95	3.6	1.9742	5.3014	1.4662	1.2316	0	1.2288
894	Liver carboxylesterase N	IPI00138342	61 kDa	0.95	3.6	3.1194	2.7742	2.2729	1.2278	0	1.0689
1.3	Filamin-B	IPI00663627	278 kDa	0.95	3.5	11.083	9.8052	10.762	1.0578	1.7173	6.2025
637	SH3 domain-binding glutamic acid-rich-like protein	IPI00122265	13 kDa	0.95	3.5	3.1998	5.1955	3.5571	0.44846	2.4422	0.55583
302	Isoform 1 of Tenascin	IPI00403938 (+1)	232 kDa	0.95	3.4	8.7029	10.262	8.674	0.44846	3.9597	3.695
420	Isoform 1 of Reticulon-4	IPI00469392	127 kDa	0.95	3.4	6.184	12.508	9.125	5.3815	1.9535	0.78902
502	Alpha-crystallin B chain	IPI00138274	20 kDa	0.95	3.4	7.7514	11.215	7.9332	2.0883	4.2573	1.5387
700	Nuclease-sensitive element-binding protein 1	IPI00120886	36 kDa	0.95	3.4	1.3152	7.533	4.3761	1.1098	1.7395	0.99565
359	Serpin H1	IPI00114733	47 kDa	0.95	3.3	13.123	13.916	13.105	2.4107	4.1842	5.6471
532	Aspartyl-tRNA synthetase, cytoplasmic	IPI00122743	57 kDa	0.95	3.3	7.0343	9.4283	6.5476	2.3572	1.2667	3.4141
688	[Protein ADP-ribosylarginine] hydrolase	IPI00111149	40 kDa	0.95	3.3	0.8339	4.604	7.0102	1.5779	1.2667	0.87965
584	Isoform 1 of Golgi reassembly-stacking protein 2	IPI00165716 (+1)	47 kDa	0.95	3.2	4.3668	2.5484	2.7744	1.1098	0.47275	1.4355
752	Uncharacterized protein	IPI00331321 (+1)	31 kDa	0.95	3.2	2.3374	4.5569	2.2062	1.0018	0.95698	0.90169
185	UDP-glucose:glycoprotein glucosyltransferase 1	IPI00762897	176 kDa	0.95	3.1	17.947	24.145	15.8	5.3755	3.1613	9.8463
498	Isoform 2 of NADH-cytochrome b5 reductase 3	IPI00759904 (+2)	32 kDa	0.95	3	12.172	8.305	5.4112	2.9005	0	5.6648
832	26S proteasome non-ATPase regulatory subunit 6	IPI00319965	46 kDa	0.95	3	5.4669	3.2502	2.7055	2.2588	0	1.5387
876	UDP-glucose 6-dehydrogenase	IPI00118344	55 kDa	0.95	3	2.0612	1.4959	3.9437	0.78316	1.7315	0
585	Far upstream element-binding protein 2	IPI00462934	77 kDa	0.95	2.9	2.6147	3.6255	7.8261	1.6801	3.184	0
631	Lambda-crystallin homolog	IPI00409345	35 kDa	0.95	2.9	4.8213	1.6873	4.1868	0.44846	0.47275	2.752
364	Adenylosuccinate synthetase isozyme 2	IPI00135969	50 kDa	0.95	2.8	6.5963	7.3137	6.7675	4.2871	1.9025	1.1117
496	Vigilin	IPI00123379	142 kDa	0.95	2.8	8.5212	10.748	4.3951	2.9966	4.3445	1.0399
760	Uncharacterized protein	IPI00309520	39 kDa	0.95	2.8	3.4367	3.4455	4.013	0	0.95698	2.8722
347	Plastin-2	IPI00118892	70 kDa	0.95	2.7	6.1763	14.354	6.8354	3.0919	3.3965	3.7078
356	Transforming growth factor-beta-induced protein ig-h3	IPI00122528	75 kDa	0.95	2.7	7.2386	13.375	10.434	2.9005	2.9333	5.5484
669	Calcium/calmodulin-dependent 3',5'-cyclic nucleotide phosphodiesterase 1B	IPI00118900	61 kDa	0.95	2.7	4.6922	7.7036	7.2376	2.6745	2.9906	1.5387
673.1	splicing factor U2AF 65 kDa subunit-like	IPI00986609	82 kDa	0.95	2.7	6.2312	1.5325	2.3813	0.87002	1.9862	0.85325
772	Phosphoglucomutase-2	IPI00338302	69 kDa	0.95	2.7	5.8276	5.1018	2.0087	2.2828	2.4418	0
834	guanylate binding protein 7	IPI00454028	73 kDa	0.95	2.7	2.2818	1.8748	4.1672	0	0	3.0648
936	V-type proton ATPase subunit C 1	IPI00130186	44 kDa	0.95	2.7	1.0745	1.3887	1.0565	0	0.86577	0.43982
463	Translin	IPI00124684	26 kDa	0.95	2.6	10.475	8.5805	9.2821	3.8755	3.8333	3.0394
799	Trifunctional enzyme subunit alpha, mitochondrial	IPI00223092	83 kDa	0.95	2.6	1.8249	2.6874	2.6035	1.4445	0	1.2722
869	Cluster of IPI:sp|K22E_HUMAN|	IPI:sp|K22E_HUMAN|	66 kDa	0.95	2.6	3.2335	1.3002	0.48002	0.44846	0.47275	0.97428
878	Isoform 1 of Extended synaptotagmin-2	IPI00266942	94 kDa	0.95	2.6	3.3933	1.1524	1.7271	1.3228	0	1.0689
251	Nucleolin	IPI00317794	77 kDa	0.95	2.5	8.1657	8.1225	8.8252	3.4128	3.2734	3.2201
879	Ribosyldihydronicotinamide dehydrogenase [quinone]	IPI00266614 (+2)	26 kDa	0.95	2.5	2.565	3.9966	2.1314	1.0714	1.3545	1.0399
1019	Cluster of Uncharacterized protein (IPI00460617)	IPI00460617 [3]	25 kDa	0.95	2.5	1.0222	2.1827	3.4891	1.2055	0	1.4616
1045	Phosphatidylinositol transfer protein beta isoform	IPI00229523 (+1)	31 kDa	0.95	2.5	0.65759	4.7996	0.66146	0.33411	1.7411	0.3243
116	Cluster of Pancreatic alpha-amylase (IPI00133544)	IPI00133544 [2]	57 kDa	0.95	2.4	48.072	6.9524	44.58	1.6727	3.9476	35.606
116.1	Pancreatic alpha-amylase	IPI00133544	57 kDa	0.95	2.4	47.795	6.8683	44.239	1.6405	3.89	35.283
272	Cluster of Serotransferrin (IPI00139788)	IPI00139788 [2]	77 kDa	0.95	2.4	4.5389	20.856	12.569	7.7448	3.4421	4.4139
312	Nucleobindin-1	IPI00132314 (+1)	53 kDa	0.95	2.4	9.6711	12.264	9.26	3.4575	3.121	6.2958
363	Uncharacterized protein	IPI00928004	139 kDa	0.95	2.4	7.9879	6.8197	7.6369	2.4326	3.078	3.9358
426	26S proteasome non-ATPase regulatory subunit 2	IPI00123494	100 kDa	0.95	2.4	7.8004	10.625	5.653	2.1117	2.3183	5.5325
439	Serine/threonine-protein phosphatase 2A activator	IPI00118723	37 kDa	0.95	2.4	5.9942	8.0888	5.1589	3.7879	2.0332	2.3592
689	Flavin reductase	IPI00113996	22 kDa	0.95	2.4	5.5067	2.7564	5.6003	3.1404	2.6053	0
740	Isoform 3 of Protein Smaug homolog 1	IPI00228483 (+1)	69 kDa	0.95	2.4	5.4831	2.6412	4.3092	2.6477	1.0691	1.4872
53.1	Isoform A of Heat shock protein beta-1	IPI00128522	23 kDa	0.95	2.3	31.137	54.255	39.099	19.755	21.349	13.57
331	protein disulfide-isomerase A4	IPI00271951	72 kDa	0.95	2.3	10.325	12.478	11.473	4.4768	2.2782	8.3233
471	BAG family molecular chaperone regulator 3	IPI00331334	62 kDa	0.95	2.3	4.2758	9.3907	6.9967	2.7312	1.8455	4.2817
587	CTP synthase 1	IPI00111959	67 kDa	0.95	2.3	4.3343	3.031	5.9633	1.9607	1.5418	2.3711
634	Importin-4	IPI00128880	119 kDa	0.95	2.3	2.9264	2.5569	2.5589	0.89693	0.9455	1.7121
870	Ezrin	IPI00330862	69 kDa	0.95	2.3	4.8823	3.0326	4.5539	2.3347	2.2923	0.79216
53	Cluster of Isoform A of Heat shock protein beta-1 (IPI00128522)	IPI00128522 [2]	23 kDa	0.95	2.2	35.008	61.083	43.802	23.174	24.004	15.433
67	Cluster of Serpin B6 (IPI00121471)	IPI00121471 [3]	43 kDa	0.95	2.2	32.004	25.078	35.903	13.392	12.094	17.395
248	Hypoxia up-regulated protein 1	IPI00123342	111 kDa	0.95	2.2	9.2197	13.608	12.808	6.0932	6.6809	3.4663
292	26S proteasome non-ATPase regulatory subunit 1	IPI00267295	106 kDa	0.95	2.2	11.823	7.8213	10.972	5.1437	1.3545	7.4589
393	Isoform 1 of Protein transport protein Sec31A	IPI00938457 (+1)	134 kDa	0.95	2.2	7.1613	7.5424	5.4447	4.6529	3.651	0.99565
485	Cluster of Isoform 1 of Sec1 family domain-containing protein 1 (IPI00224219)	IPI00224219	72 kDa	0.95	2.2	8.3939	7.2491	6.6238	2.8021	2.9906	4.2292
485.1	Isoform 1 of Sec1 family domain-containing protein 1	IPI00224219	72 kDa	0.95	2.2	8.3823	7.227	6.621	2.794	2.9906	4.2188
542	Phosphoribosylformylglycinamidine synthase	IPI00265406	145 kDa	0.95	2.2	9.4247	4.9383	2.7236	3.7671	3.086	1.0399
682	F-actin-capping protein subunit alpha-2	IPI00111265	33 kDa	0.95	2.2	3.874	6.191	5.2448	0.63733	2.7493	3.6815
986	Acid sphingomyelinase-like phosphodiesterase 3a	IPI00136259	50 kDa	0.95	2.2	0.41695	1.4704	1.0657	0.89693	0	0.43982
29	Serum albumin	IPI00131695	69 kDa	0.95	2.1	55.182	65.775	62.486	36.325	26.898	22.917
307	Cluster of Isoform 2 of Mitogen-activated protein kinase kinase kinase MLT (IPI00265705)	IPI00265705 [2]	51 kDa	0.95	2.1	10.67	7.1958	9.6079	4.616	4.6297	4.009
386	Isoform 1 of Na(+)/H(+) exchange regulatory cofactor NHE-RF1	IPI00109311	39 kDa	0.95	2.1	10.062	12.167	12.068	4.0236	6.7717	5.6897
452	Serine protease inhibitor A3K	IPI00131830	47 kDa	0.95	2.1	6.5495	8.7228	6.0776	4.8077	3.2684	1.9416
492	Coatomer subunit epsilon	IPI00130840 (+1)	35 kDa	0.95	2.1	6.8515	9.2877	5.5286	3.239	1.7315	5.231
556	Cluster of Uncharacterized protein (IPI00851023)	IPI00851023 [2]	663 kDa	0.95	2.1	5.5692	10.397	2.6679	3.3065	0.95698	4.5762
588	GMP synthase [glutamine-hydrolyzing]	IPI00351252	77 kDa	0.95	2.1	3.2894	2.1366	4.6551	2.5544	1.3385	0.99565
651	Guanine nucleotide-binding protein G(i) subunit alpha-2	IPI00228617	40 kDa	0.95	2.1	9.9498	9.3634	6.588	4.8098	4.469	3.1468
673	Cluster of splicing factor U2AF 65 kDa subunit-like (IPI00986609)	IPI00986609	82 kDa		2.1	6.3036	1.5568	2.3813	0.89693	2.0146	1.8928
712	Isoform 1 of Protein arginine N-methyltransferase 1	IPI00120495 (+6)	42 kDa	0.95	2.1	6.0711	1.8748	4.4656	2.6477	3.2183	0
744	Coronin-1A	IPI00323600	51 kDa	0.95	2.1	3.0906	2.891	3.9897	0.95892	2.983	0.83242
801	CD166 antigen	IPI00121378 (+2)	65 kDa	0.95	2.1	2.4986	2.2175	5.3872	1.2278	2.4605	1.0689
4.2	78 kDa glucose-regulated protein	IPI00319992	72 kDa	0.95	2	52.679	50.329	46.979	24.603	23.662	27.423
4.5	Heat shock 70 kDa protein 1B	IPI00346073	70 kDa	0.95	2	17.902	16.76	15.67	6.0312	12.612	6.3607
219	Tropomyosin alpha-4 chain	IPI00421223	28 kDa	0.95	2	9.1499	20.701	13.798	6.4777	3.9644	11.838
234	Chloride intracellular channel protein 4	IPI00135977	29 kDa	0.95	2	18.265	19.458	12.898	6.0274	12.742	6.0374
263	Cathepsin B	IPI00113517	37 kDa	0.95	2	7.808	9.3276	7.6908	2.577	4.777	5.1014
428	Histidyl-tRNA synthetase, cytoplasmic	IPI00116991	57 kDa	0.95	2	5.6315	8.0864	5.073	2.5797	1.5605	5.2213
430	Isoform 1 of Protein SET	IPI00111560 (+5)	33 kDa	0.95	2	9.4646	4.7987	10.133	2.5912	4.0315	5.7874
473	Threonyl-tRNA synthetase, cytoplasmic	IPI00468688	83 kDa	0.95	2	4.796	6.5036	7.7373	3.6742	3.9982	1.8579
519	glutaminyl-tRNA synthetase isoform 1	IPI00223055	88 kDa	0.95	2	9.5167	4.6066	6.2413	3.0961	3.1955	3.7849
640	Isoform 6 of Calpastatin	IPI00230645 (+5)	84 kDa	0.95	2	1.4915	3.765	3.4603	0.89693	1.9928	1.3883
789	Cluster of Chromobox protein homolog 3 (IPI00129468)	IPI00129468	21 kDa	0.95	2	2.5882	3.5512	5.1654	1.3238	2.4418	1.8828
812	Cluster of type I inositol-3,4-bisphosphate 4-phosphatase isoform 2 (IPI00785480)	IPI00785480 [7]	78 kDa	0.95	2	3.4577	2.5871	1.9863	0.89693	0.47275	2.6603
812.1	type I inositol-3,4-bisphosphate 4-phosphatase isoform 2	IPI00785480 (+6)	78 kDa	0.95	2	3.3907	2.5314	1.9356	0.88549	0.47275	2.6148
821	Transcriptional activator protein Pur-beta	IPI00128867	34 kDa	0.95	2	1.6995	1.4704	2.739	1.5198	0	1.4797
